# Supplementary material for: Efficient biological carbon export to the mesopelagic ocean induced by submesoscale fronts
Source: Nat Commun. 2024 Jan 17;15:580. doi: 10.1038/s41467-024-44846-7 (PMC10794176; doi:10.1038/s41467-024-44846-7)
Supplement: Supplementary file 4 — Source Data [file 41467_2024_44846_MOESM4_ESM.xlsx]

## Sheet: Figure 1
Figure 1	parameters
Figure 1a
	Longitude	115.125	115.375	115.625	115.875	116.125	116.375	116.625	116.875	117.125	117.375	117.625	117.875	118.125	118.375	118.625	118.875	119.125	119.375	119.625	119.875	120.125	120.375	120.625	120.875	121.125	121.375	121.625	121.875	122.125	122.375	122.625	122.875	123.125	123.375	123.625	123.875	124.125	124.375	124.625	124.875	125.125	125.375	125.625	125.875	126.125	126.375	126.625	126.875
	Latitude	6.125	6.375	6.625	6.875	7.125	7.375	7.625	7.875	8.125	8.375	8.625	8.875	9.125	9.375	9.625	9.875	10.125	10.375	10.625	10.875	11.125	11.375	11.625	11.875	12.125	12.375	12.625	12.875	13.125	13.375	13.625	13.875	14.125	14.375	14.625	14.875	15.125	15.375	15.625	15.875	16.125	16.375	16.625	16.875	17.125	17.375	17.625	17.875
	EKE	0.018227	0.0192599	0.0184829	0.0155997	NaN	NaN	NaN	NaN	NaN	NaN	NaN	0.0142199	0.0151391	0.0191514	0.0285124	0.039417	0.0506638	0.0540396	0.0507606	0.0445485	0.0413943	0.0465951	0.0500729	0.0497083	0.0524527	0.0551881	0.0524317	0.0472676	0.0438763	0.0464957	0.0485058	0.0446091	0.0431033	0.0460002	0.0421052	0.0362073	0.0322296	NaN	NaN	NaN	NaN	NaN	NaN	0.0341445	0.0421612	0.0519075	0.0580355	0.0572125
		0.0199145	0.0195776	0.0184683	0.0162576	0.0141979	NaN	NaN	NaN	NaN	NaN	NaN	0.0173778	0.0195155	0.0249101	0.0352231	0.0482696	0.0569176	0.0564568	0.0509806	0.0434883	0.0384811	0.0399696	0.0416806	0.0422139	0.0451043	0.0485614	0.0473068	0.0421752	0.0365616	0.0390395	0.0450561	0.0459168	0.0451212	0.0433918	0.0361987	0.0275795	NaN	NaN	NaN	NaN	NaN	NaN	NaN	0.029292	0.0377782	0.0446649	0.0491093	0.0492564
		0.0221069	0.0216636	0.0204575	0.0175992	0.0154849	0.0133324	NaN	NaN	NaN	NaN	0.0211361	0.0203555	0.022892	0.0297678	0.0390106	0.0491206	0.0542124	0.0511661	0.045432	0.0405274	0.0369927	0.0371616	0.0361302	0.0343251	0.0364018	0.0409711	0.0430884	0.0413944	0.0332904	0.0369667	0.0401363	0.0396475	0.0389538	0.0374312	0.0311398	0.0225349	NaN	NaN	NaN	NaN	NaN	NaN	0.0225353	0.0253173	0.0281002	0.0333983	0.0409788	0.0434467
		0.0234505	0.0242018	0.0237155	0.0206965	0.0179444	0.0161117	0.0127353	0.0129735	NaN	0.0188627	0.0205862	0.0189518	0.0225827	0.0306071	0.0369854	0.0421092	0.043831	0.039436	0.0340887	0.0318554	0.0305679	0.0321929	0.0304605	0.0259489	0.0264597	0.031102	0.0360364	0.0380631	NaN	0.0340984	0.0324715	0.0281616	0.0271964	0.0283616	0.0223956	NaN	NaN	NaN	NaN	NaN	NaN	NaN	0.0157147	0.0172386	NaN	NaN	0.0330153	0.0368147
		0.0238349	0.0252853	0.0256878	0.0237157	0.0214759	0.0198689	0.0168845	0.0158804	0.016115	0.0196899	0.0199963	0.0195015	0.0229908	0.029634	0.0342054	0.0368821	0.0364644	0.032246	0.0285767	0.0283265	0.0281938	0.0297955	0.0282923	0.0237696	0.0228531	0.0250931	0.0269647	NaN	NaN	NaN	0.0268888	0.0241426	0.0223708	0.0241587	0.021023	0.0145963	NaN	NaN	NaN	NaN	NaN	NaN	NaN	NaN	NaN	NaN	NaN	0.0301212
		0.0226934	0.0242987	0.024998	0.0240144	0.0225794	0.0211008	0.0182872	0.0176536	0.0193457	0.0217628	0.0224286	0.0234787	0.0262023	0.0297375	0.0319749	0.0329488	0.0315129	0.0288033	0.027846	0.0293093	0.0293242	0.0290214	0.0273727	0.0247768	0.0240125	0.0247229	0.0265471	0.0293446	NaN	0.0294669	0.0285763	0.025281	0.0227628	0.0244763	0.0225625	0.0174711	NaN	NaN	NaN	NaN	NaN	NaN	NaN	NaN	NaN	NaN	NaN	0.0276015
		0.0202647	0.0219481	0.0227123	0.0219692	0.0209722	0.0200737	0.0174856	0.0170501	0.0195395	0.0222997	0.0232838	0.02537	0.0274433	0.0287274	0.0292648	0.0283597	0.0265993	0.025916	0.0260063	0.0268057	0.0266341	0.0256657	0.0239215	0.0224926	0.0222646	0.0234053	0.0241849	0.0241815	0.0235219	NaN	NaN	NaN	NaN	0.0251399	0.0236403	NaN	NaN	NaN	NaN	NaN	NaN	NaN	NaN	NaN	NaN	NaN	NaN	0.0258607
		0.017378	0.0188573	0.0195015	0.0184417	0.0173386	0.0170945	0.0146903	0.0133808	0.0153032	0.0181617	0.0197199	0.0222233	0.0243295	0.0261314	0.0264454	0.023867	0.0218551	0.0224919	0.0220157	0.020885	0.0204026	0.0202991	0.0188309	0.016786	0.0164596	0.0187761	0.0194325	0.0166961	NaN	NaN	NaN	NaN	NaN	NaN	NaN	NaN	NaN	NaN	NaN	NaN	NaN	NaN	NaN	NaN	NaN	NaN	0.0207645	0.0249624
		0.0153034	0.0160358	0.0162106	0.0150621	0.0137508	0.0133739	0.011167	0.00935096	0.0106999	0.0136919	0.0159621	0.019258	0.0220686	0.0250097	0.0258181	0.0229448	0.0205683	0.0210617	0.0202605	0.0186853	0.0181457	0.0181215	0.0168264	0.0149973	0.0148197	0.0169417	0.01733	0.0152091	0.0159946	NaN	NaN	NaN	NaN	NaN	NaN	NaN	NaN	NaN	NaN	NaN	NaN	NaN	NaN	NaN	NaN	NaN	0.0201034	0.0242941
		0.0152735	0.0152249	0.0148223	0.0137934	0.0125697	0.0117651	0.00970639	0.0077721	0.00843585	0.0109377	0.0127515	0.0176567	0.0206125	0.0236428	0.0256903	0.0245966	0.0224646	0.0214759	0.0196717	0.0185056	0.0185002	0.0184132	0.0173648	0.0166047	0.0165605	0.0171166	0.016581	0.0149242	0.0151735	0.0152349	0.0149615	NaN	NaN	NaN	NaN	NaN	NaN	NaN	NaN	NaN	NaN	NaN	NaN	NaN	NaN	NaN	0.0222734	0.0263161
		0.0148569	0.0147232	0.0142333	0.0130804	0.0120261	0.0112913	0.00952778	0.00753414	0.0073296	0.00942108	NaN	0.0158704	0.0184371	0.020929	0.0237515	0.0248427	0.0237126	0.0218391	0.0191912	0.0179982	0.0183006	0.0184907	0.0172297	0.0167173	0.0169979	0.0168361	0.0152917	0.0136745	0.0141529	0.0158553	0.0152628	0.0142714	NaN	NaN	NaN	0.019712	0.0208319	NaN	NaN	NaN	NaN	NaN	NaN	NaN	NaN	0.0206516	0.0257621	0.0276245
		0.013467	0.0133975	0.012914	0.011593	0.0107754	0.0106113	0.00932326	0.00742086	0.0062632	NaN	NaN	NaN	0.0144095	0.017144	0.0209266	0.0229366	0.0232686	0.0221777	0.0191433	0.0170093	0.0168723	0.0172095	0.0156144	0.0143973	0.0149065	0.0156603	0.0140259	0.0117647	0.0120565	0.0144935	0.0140009	0.0125272	0.0136098	0.0173334	0.0183509	0.0193357	0.0211517	0.0238608	0.0262028	NaN	NaN	NaN	NaN	NaN	NaN	NaN	0.0236982	0.0275547
		0.0126515	0.0123548	0.011695	0.0105451	0.0100845	0.0102389	0.00948003	0.00811431	0.00731626	0.00779443	NaN	0.0101812	0.0128254	NaN	0.0183447	0.0206127	0.0223327	0.0227554	0.0205305	0.018066	0.0169656	0.0164271	0.0145214	0.0130065	0.013335	0.0145474	0.0133893	0.0113133	0.0110062	0.0129118	0.0114411	0.0106781	NaN	0.0184531	0.0208867	0.020767	0.0227505	0.0288634	0.0314368	0.0245979	0.0240375	NaN	NaN	NaN	NaN	0.0206818	0.025851	0.0283496
		0.0127892	0.0117812	0.0109256	0.0102672	0.010282	0.0104866	0.00988557	0.00901373	0.00839618	0.00809813	0.00692487	0.00752751	NaN	NaN	NaN	0.01717	0.0205187	0.0222152	0.021778	0.0199611	0.0181146	0.0162797	0.0139795	0.0124426	0.0122751	0.0133537	0.0129033	0.0118698	0.0114388	0.0121072	NaN	NaN	NaN	NaN	0.0203201	0.0238649	0.0237837	0.0273624	0.0332155	0.0300327	0.0261431	NaN	NaN	NaN	0.0219353	0.0232274	0.025839	0.0283389
		0.0130379	0.0116568	0.010463	0.00961573	0.00972013	0.0103108	0.0100258	0.00936416	0.0091942	0.00889982	0.00758782	0.00689676	0.00796709	NaN	0.0137957	0.0159088	0.0166328	0.0199965	0.0212306	0.0211033	0.0196027	0.0170403	0.0140351	0.0118363	0.0109526	0.0116174	0.0112836	0.010554	0.00943787	NaN	NaN	NaN	NaN	0.018104	0.0233599	0.0259915	NaN	NaN	0.0318105	0.0316105	0.0321206	0.0313421	NaN	0.0238812	0.024256	0.0239989	0.025985	0.0284191
		0.0126597	0.0117941	0.0105096	0.0091025	0.00890944	0.00981335	0.00984934	0.00932207	0.00969214	0.0100047	0.00862182	0.00664667	0.00626173	0.00753309	0.0108788	0.0128751	NaN	0.0171214	0.0195171	0.0213587	0.0214909	0.0196404	0.0161049	0.0127808	0.0112138	0.0113694	0.0102562	0.00892548	0.00836514	NaN	NaN	NaN	NaN	0.018141	0.0212123	NaN	NaN	NaN	NaN	0.0291575	0.0327996	0.0312287	0.0255429	0.0251932	0.0247283	0.02427	0.0263241	0.0286727
		0.0123982	0.0119236	0.0107193	0.00912609	0.00865135	0.00938737	0.00938101	0.00903698	0.00982649	0.0107702	0.00986857	0.00769866	0.00661635	0.00731366	0.00784199	NaN	NaN	NaN	0.0158212	0.0200051	0.0225872	0.0225829	0.0192348	0.0152388	0.0132382	0.0129262	0.0110485	0.00897941	0.00912882	0.0123251	NaN	NaN	NaN	NaN	0.0223062	0.0248121	NaN	NaN	0.0323757	0.0328081	0.033176	0.0309052	0.0278701	0.0271337	0.0279999	0.0267434	0.0272887	0.0286328
		0.0133573	0.0127082	0.0113494	0.00980985	0.00918509	0.0092249	0.00876281	0.00864201	0.00972326	0.0112474	0.0111814	0.00964732	0.00855297	0.00840819	0.00823331	0.00866393	NaN	0.0124882	0.0146507	0.0179398	0.0219564	0.023781	0.02095	0.0166895	0.0145791	0.0138766	0.0115975	0.00945088	0.00907355	0.0129165	0.0186013	NaN	NaN	NaN	0.0243157	NaN	0.0258093	0.0265473	0.0332253	0.0289297	0.0304829	0.0286707	0.0284738	0.0301564	0.0328664	0.0306157	0.0286439	0.0281948
		0.0149906	0.0140247	0.0121583	0.0102281	0.0095869	0.00907203	0.00823647	0.0081425	0.00935757	0.0113217	0.0119798	0.0112651	0.0107478	0.0105587	0.00900921	0.00763749	0.00787601	0.0111889	0.0131067	0.0153035	0.0193292	0.0225299	0.0208304	0.0164489	0.014203	0.0134846	0.0109361	0.00870415	NaN	NaN	0.0213387	NaN	NaN	NaN	NaN	NaN	NaN	0.0253615	0.0265928	NaN	0.0238767	0.0235253	0.0270276	0.0314848	0.0354033	0.03264	0.0290933	0.02727
		0.0160417	0.0149553	0.0127062	0.0101986	0.00916765	0.00875855	0.00813008	0.0079536	0.0091656	0.011288	0.0124102	0.0123886	0.0126812	0.0131035	0.0109281	0.00785264	0.00762967	0.0100163	0.0115308	0.0126277	0.0159728	0.019568	0.0189868	0.0152072	0.013301	0.0127422	0.00920075	NaN	NaN	NaN	NaN	0.0276177	NaN	NaN	0.0390158	NaN	0.0289513	0.0252176	NaN	NaN	NaN	0.0185759	0.0241718	0.0299435	0.0340778	0.0313828	0.0275103	0.025093
		0.0179301	0.0167604	0.0139933	0.0109371	0.00908813	0.00842951	0.00787863	0.00762514	0.00869544	0.010817	0.012455	0.0133735	0.0143096	0.0151099	0.0131004	0.00921979	0.0077863	0.00896134	0.00953151	0.00996044	0.0124474	0.0155335	0.0161053	0.0143519	0.0135325	0.013671	0.0105463	0.00771017	NaN	NaN	NaN	NaN	0.0285674	0.031499	0.0398879	0.0325073	0.027669	NaN	NaN	NaN	NaN	NaN	0.024674	0.0290054	0.0314062	0.0287097	0.0252267	0.0227947
		0.0222129	0.0201258	0.0165001	0.0130633	0.0102911	0.00859755	0.00767568	0.00751689	0.0084169	0.010407	0.0125426	0.0144677	0.01618	0.0170201	0.0154202	0.0116176	0.0091029	0.00891509	0.00872991	0.00921721	0.0107621	0.0126139	0.0140347	0.014595	0.0152314	0.0158647	0.0132147	0.0102441	NaN	NaN	NaN	NaN	0.0277066	0.0314544	0.0354565	0.0344768	0.0314475	0.0303617	NaN	NaN	NaN	NaN	NaN	0.025886	0.0289209	0.0270493	0.0241705	0.0218445
		0.0270954	0.0238159	0.0192397	0.0154148	0.0119652	0.00977557	0.00841891	0.00797564	0.00858112	0.0103805	0.0124357	0.0143581	0.0165306	0.0178585	0.0172354	0.01411	0.0108295	0.00928157	0.00816612	0.00850132	0.00941747	0.0104628	0.0121249	0.0140328	0.016275	0.0186113	0.0181247	0.016057	0.0169873	NaN	NaN	0.0329695	0.0316756	0.029393	0.031975	0.0333489	0.0304503	0.0275729	0.0256465	NaN	NaN	NaN	0.0247793	0.0273202	0.0277135	0.026187	0.0234075	0.0208121
		0.0294018	0.0256611	0.0212984	0.0179927	0.0149906	0.0130065	0.0112897	0.0100344	0.010061	0.011596	0.0132578	0.0144001	0.0163113	0.0182274	0.0186555	0.0165569	0.01314	0.0102158	0.00778123	0.00725342	0.00762145	0.00873163	0.010442	0.0125888	0.0160939	0.0210537	0.0241494	0.0228186	0.022277	0.0200237	0.0228097	0.0297124	0.0303429	0.0296638	0.0294192	0.0294427	0.0271094	0.0237914	0.0214488	NaN	NaN	NaN	0.023714	0.0261348	0.0267294	0.0252123	0.0222167	0.0193097
		0.0291764	0.0255739	0.0221988	0.0199235	0.0182511	0.017143	0.0160162	0.0149338	0.0141857	0.0145114	0.0151518	0.015323	0.0165439	0.0182433	0.0192965	0.0189831	0.0166136	0.0126589	0.00867282	0.00713549	0.00712594	0.00845401	0.0102302	0.0122157	0.0156227	0.021511	0.0283765	0.0267095	0.0244721	0.0245976	0.0260493	0.0247699	0.0249988	0.0285724	0.0282973	0.0268325	0.0255563	0.0215613	NaN	NaN	NaN	NaN	0.0237942	0.0264869	0.0264791	0.0245848	0.0218273	0.0190765
		0.0287989	0.0256438	0.0228686	0.0209739	0.0203244	0.0203001	0.0204014	0.020507	0.0198045	0.0191714	0.0187933	0.0182369	0.018455	0.0188289	0.0192499	0.0206211	0.0207362	0.0177065	0.0131504	0.0101074	0.00904424	0.0105879	0.0127983	0.0138702	NaN	NaN	0.0288266	0.0259411	0.023969	0.0261675	0.0277503	0.0225777	0.0197956	0.0242837	0.0261037	0.0261193	0.0237709	NaN	NaN	NaN	NaN	NaN	0.0258274	0.0282727	0.0270247	0.0242321	0.0216817	0.0193431
		0.028613	0.0263582	0.0242507	0.0224839	0.0221309	0.022315	0.0226092	0.02336	0.0233501	0.023363	0.0230389	0.0219104	0.0214988	0.0208926	0.02007	0.021471	0.0231272	0.0219597	0.0185716	0.0149287	0.0123685	0.0133216	0.0141866	NaN	NaN	NaN	NaN	0.0184197	0.0200262	0.0244742	0.0283314	0.023201	0.0181753	0.0209702	0.0219877	0.0247105	0.0247275	0.0232022	NaN	NaN	NaN	0.0273368	0.0293689	0.0284779	0.0258138	0.0227136	0.0207316	0.0188053
		0.0292215	0.0278619	0.0262054	0.0242771	0.02377	0.023692	0.0234592	0.0236535	0.023756	0.0248527	0.0253367	0.0241814	0.0240062	0.0240299	0.0231929	0.0232899	0.0236602	0.0225621	0.0200718	0.0167337	0.0137068	0.0128401	NaN	NaN	NaN	NaN	NaN	0.0148474	0.0164529	0.0206132	0.0256447	0.0229328	0.0189631	0.0185463	NaN	0.020098	0.0186645	0.0179516	0.0180501	0.0211463	0.0245662	0.0284676	0.0280481	0.0254618	0.0223593	0.0202939	0.0193992	0.0180503
		0.0316806	0.0299891	0.0282462	0.0263347	0.0255119	0.0247996	0.023838	0.023461	0.0234358	0.0249433	0.0260047	0.0254033	0.025819	0.026737	0.0264293	0.0251825	0.0228454	0.0199728	0.0175613	0.0151367	0.012972	0.0123952	NaN	NaN	NaN	NaN	0.0131126	0.0156719	0.0154214	0.0180827	0.022216	0.0215627	0.0190787	NaN	NaN	NaN	0.0133511	0.0160163	0.0211642	0.0258443	0.0282087	0.0278426	0.0257767	0.0227983	0.0202583	0.0191784	0.0190271	0.0182639
		0.0339872	0.0311726	0.029287	0.0279023	0.0269107	0.0257073	0.0245834	0.0241721	0.0242256	0.0254827	0.0265404	0.0264804	0.0268905	0.0276256	0.0273889	0.0261607	0.0231965	0.01877	0.0150243	0.0123003	0.0101944	NaN	NaN	NaN	NaN	0.0158924	0.0171434	0.019743	0.0194024	0.0198919	0.0217067	0.0201365	NaN	NaN	NaN	NaN	0.0118013	0.0169839	0.0234741	0.0267383	0.0266078	0.0239866	0.021977	0.0203889	0.0193464	0.0192087	0.0195645	0.0192737
		0.0332048	0.0306511	0.0292469	0.0281976	0.0273436	0.0266086	0.0261727	0.0259257	0.0258463	0.0265578	0.0273403	0.027465	0.0272233	0.0271422	0.0267289	0.0262993	0.0243274	0.0197289	0.014421	0.0102544	0.00902738	0.0113582	NaN	NaN	NaN	NaN	0.0253237	0.034117	0.0337311	0.0289024	0.0219221	NaN	NaN	NaN	NaN	0.0096614	0.0112665	0.0170458	0.0237426	0.0255935	0.0234661	0.0199004	0.0186531	0.0184009	0.0185229	0.0192488	0.0198499	0.0196354
		0.0314176	0.0302189	0.0295775	0.0288448	0.0283946	0.0282056	0.0281483	0.0282132	0.0280373	0.0284954	0.0291244	0.0289331	0.0281293	0.0273692	0.026401	0.0256307	0.0238029	0.0199662	0.0149525	0.0101577	0.00812292	0.00904254	0.00883745	NaN	NaN	NaN	NaN	0.038617	0.0441494	0.0316737	NaN	NaN	NaN	NaN	0.0104223	0.008954	0.0104049	0.0168084	0.0241487	0.0254403	0.0221885	0.018627	0.0180151	0.0181679	0.0186352	0.0195917	0.0199207	0.0194833
		0.0308857	0.0304639	0.0299701	0.0297205	0.0299042	0.02988	0.0295949	0.0296649	0.0294761	0.0299064	0.0303928	0.0297172	0.0284329	0.0271033	0.0254119	0.0239598	0.0218982	0.018605	0.0148156	0.0109905	0.00877577	0.00755285	NaN	NaN	NaN	NaN	NaN	NaN	0.0330692	NaN	NaN	NaN	0.0138342	0.011869	0.0108317	0.00950434	0.0116865	0.0181171	0.0249656	0.0254646	0.0219153	0.0189563	0.0189223	0.0194319	0.0200335	0.0208433	0.0206682	0.0198627
		0.0307974	0.0305456	0.0300946	0.0302491	0.0303821	0.0299898	0.0295275	0.0295328	0.0293926	0.0296887	0.0298941	0.0289091	0.0273698	0.0257015	0.0239138	0.0222375	0.0196511	0.0164712	0.0138045	0.0115945	0.00985575	0.00778204	0.00716363	NaN	NaN	NaN	NaN	0.0176536	0.0238289	0.0241649	NaN	0.0139317	0.0149717	0.0131913	0.0118371	0.0119621	0.0153456	0.0206354	0.0245599	0.0240823	0.0214744	0.0196812	0.0200298	0.0207	0.0213742	0.0220321	0.0216823	0.0208662
		0.0304602	0.0304007	0.0302803	0.0303237	0.0297317	0.0290313	0.0291917	0.0294787	0.0289662	0.0284322	0.0281872	0.0277339	0.0272825	0.0262108	0.0243253	0.021914	0.0182716	0.0148875	0.0127117	0.0110822	0.00916382	NaN	0.00702019	NaN	NaN	NaN	NaN	0.0127296	0.0164275	0.0167218	0.0129827	0.0128526	0.0131646	0.0134351	0.0139701	0.0158374	0.0196306	0.0223071	0.0225584	0.0213287	0.0199848	0.0194655	0.0201355	0.0208246	0.0215239	0.0220407	0.0219674	0.0216829
		0.0291033	0.0292729	0.0291226	0.0288014	0.0281064	0.0279443	0.0286505	0.0289981	0.0281107	0.0269118	0.0262918	0.0264563	0.0274067	0.027386	0.025562	0.0226671	0.0185295	0.0148944	0.0121141	0.0089323	NaN	NaN	NaN	NaN	NaN	NaN	NaN	0.0106628	0.0127819	0.0133876	0.0126577	0.0117301	0.0121052	0.0140868	0.0167699	0.0194848	0.0218823	0.021638	0.0201569	0.0190382	0.0187354	0.0192339	0.0201466	0.020787	0.0215427	0.0222242	0.0224052	0.0223937
		0.0267948	0.0269019	0.0266331	0.0263647	0.0257533	0.0259426	0.0269084	0.0274537	0.0267394	0.0252696	0.0243083	0.0243874	0.0255463	0.0261941	0.025163	0.022741	0.0190867	0.0156432	0.0120957	0.00810713	NaN	NaN	NaN	NaN	NaN	NaN	NaN	0.00908727	0.0106334	0.0118261	0.0125925	0.012809	0.014105	0.0170403	0.0200115	0.021546	0.0216211	0.0197519	0.0185315	0.0183941	0.019094	0.0202318	0.0212285	0.0216674	0.0222566	0.0228895	0.0231536	0.0232797
		0.0236093	0.0241054	0.0243666	0.0243919	0.0238514	0.0242074	0.0254459	0.0262321	0.0256699	0.0241432	0.0231514	0.0232597	0.0243237	0.0248711	0.023863	0.0216944	0.0186907	0.0154054	0.0105672	NaN	NaN	NaN	NaN	NaN	NaN	NaN	0.0092026	0.0096001	0.0102503	0.0108413	0.0121691	0.0144724	0.0178302	0.0208472	0.0220141	0.021548	0.0202363	0.0186597	0.0186475	0.0193929	0.020544	0.0218559	0.0228941	0.0232321	0.0236091	0.0238974	0.0240135	0.0241863
		0.0199562	0.0217457	0.0228467	0.0227249	0.0223192	0.0231334	0.0242317	0.0245605	0.0245071	0.024053	0.0238456	0.0238739	0.0242314	0.0247619	0.0240107	0.0216406	0.0187033	0.0152871	0.0102542	NaN	NaN	NaN	NaN	NaN	NaN	NaN	NaN	0.00781196	0.00972012	0.0110008	0.0132653	0.016838	0.0209329	0.0226251	0.0218063	0.0204106	0.0192773	0.0190044	0.0201338	0.0212394	0.022472	0.023774	0.0248427	0.0252603	0.0256538	0.0256813	0.0254995	0.0254805
		0.0181096	0.0209239	0.0223733	0.0216065	0.0211425	0.0224792	0.023806	0.0236407	0.023146	0.0230964	0.0239455	0.0243737	0.0244156	0.0253974	0.0255191	0.023703	0.0206933	0.0164135	0.0108579	NaN	NaN	NaN	NaN	NaN	NaN	NaN	NaN	0.00672852	0.0097912	0.0132344	0.0166815	0.0197348	0.0222416	0.0218964	0.0203033	0.0194115	0.0195251	0.0207503	0.0226778	0.0237949	0.0249762	0.0262347	0.027366	0.0278179	0.0281776	0.0280945	0.027768	0.0275242
		0.0190643	0.0215746	0.0227724	0.0216255	0.0207092	0.0215544	0.0229491	0.023124	0.0222277	0.0217195	0.0230906	0.0245258	0.0251333	0.0258228	0.0257778	0.0248047	0.0222714	0.0166322	NaN	NaN	NaN	NaN	NaN	NaN	NaN	NaN	NaN	NaN	0.0096767	0.0156006	0.0195457	0.0209464	0.0213617	0.019975	0.0190002	0.019414	0.020827	0.0230714	0.0254728	0.0265542	0.0276755	0.0289275	0.030101	0.0305372	0.030811	0.0305629	0.0300791	0.0296538
		0.022552	0.0235179	0.0239235	0.0229717	0.0220865	0.0223015	0.0230846	0.0231454	0.0225097	0.0225411	0.0237059	0.0240496	0.0241243	0.02449	0.0240496	0.0236643	0.0225363	0.0193007	0.0149982	NaN	0.008245	NaN	NaN	NaN	NaN	NaN	NaN	NaN	NaN	0.0158121	0.0205427	0.0206513	0.0199869	0.0186034	0.0187183	0.0203585	0.0226518	0.0253769	0.0281289	0.0294768	0.0306843	0.0318477	0.0327421	0.0329311	0.0329362	0.0324737	0.0317197	0.0309557
		0.0258829	0.0255283	0.0254003	0.0248336	0.0243484	0.0244903	0.024307	0.0233363	0.0228007	0.0240507	0.0251831	0.0236613	0.0225432	0.0232735	0.0234013	0.0231558	0.0228413	0.0210065	0.0172234	0.0123287	0.00967616	NaN	NaN	NaN	NaN	NaN	NaN	NaN	NaN	NaN	0.0188012	0.0202307	0.0197865	0.01882	0.0194675	0.0216247	0.0244006	0.0276039	0.0306829	0.0321666	0.0334917	0.0346541	0.0352258	0.0350032	0.0346014	0.0338723	0.0328061	0.0315578
		0.0269453	0.0264225	0.0263411	0.0258284	0.0252119	0.0251425	0.0245534	0.0233725	0.0231645	0.0250322	0.0266702	0.0251714	0.022563	0.0220003	0.0224829	0.0228873	0.0234771	0.0233483	0.0200337	0.0152728	0.0108922	NaN	NaN	NaN	NaN	NaN	NaN	NaN	NaN	NaN	0.0189111	0.0209249	0.0208441	0.020142	0.0208813	0.0230795	0.0259728	0.0294607	0.0324337	0.033709	0.035112	0.0362337	0.0362574	0.0355484	0.0350038	0.0342868	0.0333767	0.0322086
		0.0273612	0.0265069	0.0263076	0.0261713	0.0255723	0.0253674	0.0250899	0.0245355	0.0248568	0.0265582	0.0279243	0.026669	0.0231783	0.021192	0.0212172	0.0213352	0.0217068	0.0229477	0.0213241	0.0172041	0.0127646	NaN	NaN	NaN	NaN	NaN	NaN	NaN	NaN	NaN	0.0191052	0.0219367	0.021961	0.021246	0.0221704	0.0246078	0.0276355	0.0311028	0.0338519	0.0349326	0.0362255	0.0372406	0.0368859	0.0357879	0.0351725	0.0345402	0.0338589	0.0331237
		0.0280778	0.0262445	0.0255508	0.0257264	0.0257813	0.0259643	0.0261618	0.0262992	0.0267393	0.027749	0.028623	0.0277471	0.0252807	0.0238476	0.0234623	0.0226114	0.0215014	0.0221985	0.0219258	0.0196983	0.0158152	NaN	NaN	NaN	NaN	NaN	NaN	NaN	NaN	NaN	0.0191631	0.0224285	0.0227779	0.0226636	0.0244431	0.0274235	0.0306174	0.0336668	0.0360621	0.0371572	0.0383505	0.0393305	0.0391685	0.0381121	0.0373564	0.036546	0.0356339	0.0348977
		0.028779	0.0269367	0.0262169	0.0262059	0.0264547	0.0271043	0.0274893	0.0280325	0.028526	0.0294241	0.0303015	0.0296574	0.028785	0.0282348	0.0268911	0.0254328	0.023356	0.0227657	0.0227537	0.0222734	0.0183914	NaN	NaN	NaN	NaN	NaN	NaN	NaN	NaN	0.0148595	0.0216134	0.0230359	0.0242919	0.0252714	0.0278556	0.0310871	0.0344382	0.037224	0.0391475	0.0402116	0.0414688	0.0425296	0.0425813	0.0416413	0.0406829	0.0395572	0.0382365	0.0369985
		0.029344	0.0279797	0.0276245	0.0276711	0.0277696	0.0284459	0.0286233	0.028662	0.0289655	0.0308611	0.0320627	0.0302338	0.0293177	0.0291369	0.0276293	0.0257833	0.0235588	0.022656	0.0227163	0.0234307	0.0194508	NaN	NaN	NaN	NaN	NaN	NaN	NaN	NaN	0.0159014	0.0221138	0.023891	0.0260053	0.0280029	0.0313023	0.0350204	0.0387898	0.0416886	0.0435386	0.0444928	0.0455317	0.0459844	0.0453487	0.0440049	0.0428992	0.0417682	0.0404349	0.039162
		0.029455	0.0284361	0.0282339	0.0281933	0.0281575	0.028785	0.0288147	0.0280184	0.0277765	0.0304873	0.0323232	0.0302509	0.0289907	0.0291929	0.0283361	0.026324	0.0242732	0.0232228	0.022739	0.02361	0.0198679	NaN	NaN	NaN	NaN	NaN	NaN	NaN	NaN	0.017305	0.0222346	0.0241596	0.027141	0.0305261	0.0349599	0.0395303	0.0436916	0.0465332	0.0484226	0.0491134	0.0494348	0.0488193	0.047308	0.0454597	0.0442289	0.0433419	0.0423759	0.0415694
		0.028641	0.0283211	0.0282721	0.0281062	0.0278918	0.0281801	0.0279027	0.0270019	0.0266554	0.0292582	0.0311244	0.0296792	0.0286267	0.0291912	0.0298147	0.0287762	0.0268809	0.0257714	0.0245799	0.0248707	0.023375	0.0171563	NaN	NaN	NaN	NaN	NaN	NaN	0.0188004	0.0214915	0.0233222	0.0256362	0.0297681	0.0341401	0.0390877	0.0439262	0.0479824	0.0507878	0.0526	0.0526583	0.0519128	0.0501812	0.0481203	0.0462082	0.0451979	0.0446614	0.043973	0.0436023
		0.0266916	0.0270032	0.0270416	0.0268993	0.0268404	0.0269813	0.0267233	0.0263774	0.0262144	0.0282668	0.0296466	0.0284799	0.0276331	0.0277289	0.0288214	0.0297584	0.0291193	0.02899	0.0277458	0.0268334	0.0255141	0.0214534	0.0154629	NaN	NaN	0.0118521	0.01269	0.0151335	0.021396	0.023562	0.0252431	0.0281013	0.0325565	0.0367622	0.0413967	0.0463472	0.0505726	0.0537755	0.0555637	0.054799	0.0530301	0.0506644	0.0486256	0.0469678	0.0463029	0.0458871	0.0450643	0.0447162
		0.0250663	0.0255178	0.0255948	0.0255371	0.0256693	0.0259865	0.0259041	0.0257227	0.025636	0.027258	0.0285349	0.0280672	0.0275787	0.0271612	0.0272473	0.0283804	0.0289995	0.0304199	0.0301702	0.0294398	0.027516	0.0235083	0.0192092	0.0140256	0.012808	0.0149948	0.0158054	0.018769	0.0240106	0.0264391	0.0278185	0.0304032	0.034433	0.0384417	0.0433297	0.048584	0.0530882	0.0561846	0.0573692	0.0561748	0.0544246	0.0524339	0.0508143	0.0492925	0.0485064	0.0478029	0.04665	0.0460134
		0.0239715	0.0244156	0.024685	0.0249531	0.0253255	0.0258974	0.0260404	0.026077	0.0259913	0.0269587	0.0279563	0.0284372	0.0288832	0.02848	0.0277011	0.0280303	0.0291581	0.0325552	0.0344281	0.0342469	0.0308967	0.0265463	0.0227087	0.018203	0.0164688	0.0170961	0.0185645	0.0218858	0.0261947	0.0279391	0.0292899	0.0324312	0.0371201	0.0421191	0.0478536	0.0529956	0.0572448	0.0598987	0.0604536	0.0588452	0.0571504	0.0551921	0.0534335	0.051731	0.0506294	0.0495882	0.0481659	0.0474208
		0.0232875	0.0236639	0.0241244	0.025041	0.0262245	0.0272885	0.0274731	0.0275467	0.0274879	0.0281245	0.0288028	0.0300045	0.031465	0.0314234	0.0300331	0.0298973	0.0315975	0.0359579	0.0388193	0.0385601	0.0351907	0.0320112	0.0283506	0.0236311	0.0214029	0.0206081	0.0218498	0.0241792	0.0261767	0.0273414	0.0303923	0.0359548	0.0426993	0.0492674	0.0551391	0.0590291	0.0620642	0.0639999	0.064116	0.0618573	0.0596877	0.057484	0.0555987	0.0538117	0.0527013	0.0515628	0.0498952	0.0488739
		0.0211959	0.0220384	0.02307	0.0248018	0.0267179	0.0279954	0.0279525	0.0279779	0.0285009	0.0300928	0.0312435	0.0321999	0.0334267	0.0342765	0.0343444	0.035587	0.0368817	0.0378967	0.0384801	0.039198	0.0385503	0.0384798	0.0357688	0.0310734	0.0293963	0.0276607	0.0270524	0.0272604	0.0272719	0.0287874	0.034152	0.0414011	0.0487808	0.0554309	0.0600987	0.0618921	0.0637797	0.065327	0.0651373	0.0627174	0.060477	0.0584967	0.0569559	0.0553466	0.0544045	0.0534347	0.0517821	0.0504482
		0.0180863	0.0194916	0.0210642	0.0231111	0.0250675	0.0265489	0.0271132	0.0277831	0.0293811	0.0326177	0.0353122	0.0360434	0.0357382	0.0368865	0.0399147	0.0449833	0.0456682	0.0412827	0.0393325	0.040851	0.0419897	0.042996	0.0417349	0.0379502	0.0374989	0.0359811	0.0332565	0.0317672	0.0315174	0.0330039	0.0387221	0.0456366	0.0521996	0.0577793	0.0609452	0.060984	0.0621773	0.0632366	0.0625433	0.0604502	0.058599	0.0573114	0.056575	0.055359	0.054662	0.0539589	0.052586	0.0513645
		0.0156692	0.0173399	0.0189667	0.0209371	0.0227406	0.0243774	0.0256859	0.0271018	0.0294596	0.0335787	0.037634	0.0396352	0.0396305	0.0407541	0.0451118	0.0529171	0.0546711	0.0491574	0.0454691	0.0463092	0.0483058	0.0488954	0.0494585	0.0463127	0.0434998	0.0399402	0.0362822	0.0350809	0.0368537	0.0387821	0.0439574	0.0497654	0.0549486	0.0592226	0.0612103	0.0598594	0.0602274	0.0604502	0.0592385	0.0573951	0.0559134	0.0550445	0.0547005	0.053898	0.0534463	0.052928	0.0519333	0.051031
		0.0134531	0.0152648	0.0170084	0.0189049	0.0203401	0.0214212	0.0226363	0.0248104	0.0285828	0.0340823	0.039534	0.0426332	0.0434912	0.0446603	0.0478348	0.0549443	0.057507	0.0547678	0.0522796	0.0543598	0.0585115	0.0590441	0.0575526	0.0515201	0.0450048	0.0402796	0.036987	0.0377131	0.0420429	0.0455051	0.0515641	0.0561708	0.059056	0.0617281	0.062927	0.0608831	0.0604392	0.0600856	0.0587442	0.0572276	0.0561167	0.055195	0.0544222	0.0533457	0.0526401	0.0516853	0.0505657	0.0498699
		0.0109751	0.0125544	0.0143065	0.0160806	0.0171146	0.0175545	0.0180971	0.0203998	0.0255223	0.0326914	0.0383068	0.0411403	0.0425924	0.0444757	0.0478556	0.0544138	0.0568554	0.0557095	0.0549661	0.056561	0.0586728	0.0584512	0.0555337	0.050341	0.0457553	0.0407419	0.0347983	0.0358162	0.0420838	0.0473266	0.0540072	0.0584584	0.0613033	0.0636591	0.0639855	0.0618295	0.0610315	0.0608067	0.0606633	0.0604883	0.0596335	0.057858	0.0560684	0.054051	0.0527749	0.0516653	0.0506447	0.0495943
		0.00942765	0.0105188	0.011953	0.0137525	0.0151722	0.0161369	0.0169212	0.0191334	0.0239659	0.0308745	0.0359011	0.0386066	0.0401807	0.0428269	0.0478579	0.0549719	0.0576728	0.0562285	0.0544219	0.052514	0.0511365	0.0519654	0.052057	0.0490226	0.0459853	0.0394923	0.0323252	0.0342368	0.0400432	0.0444544	0.0511689	0.0563683	0.0599633	0.0626977	0.0630603	0.0611654	0.0607155	0.0615066	0.0626163	0.0628983	0.0618115	0.05927	0.0572585	0.0547912	0.0530729	0.052169	0.0511491	0.0496067
		0.00893368	0.00937138	0.0102949	0.0120578	0.014204	0.0163042	0.0180446	0.0206302	0.0247182	0.0301765	0.0342542	0.0366463	0.0384917	0.0415683	0.0459073	0.051492	0.0551312	0.0551324	0.0526765	0.0502871	0.0498944	0.0512794	0.0513534	0.0487665	0.0450517	0.0366185	0.0319642	0.0351551	0.038469	0.0427749	0.0504119	0.0554733	0.0585957	0.0616726	0.0633674	0.0624827	0.0631741	0.0650433	0.0658631	0.0649117	0.0630048	0.0601408	0.0582157	0.0561931	0.0548438	0.0540535	0.0526984	0.0508345
		0.00868018	0.00852895	0.00893066	0.0102841	0.0125831	0.0152994	0.0179659	0.0212039	0.0247296	0.0287734	0.0322921	0.0359089	0.0404791	0.0442849	0.0457976	0.0490962	0.0528055	0.0537859	0.0528112	0.0520412	0.0527513	0.0546819	0.0550253	0.0530733	0.0468851	0.0354824	0.0318311	0.0354136	0.0392568	0.0458266	0.0525415	0.0561247	0.0590222	0.0633152	0.0671505	0.068655	0.0706963	0.0723144	0.0718628	0.0690695	0.0659554	0.0628828	0.0605366	0.0580451	0.0564352	0.0556567	0.0542043	0.0523061
		0.00991978	0.0091116	0.00858794	0.00881234	0.0101725	0.0121366	0.014295	0.0174174	0.020892	0.0252607	0.0302435	0.0363617	0.0436132	0.0495453	0.0520604	0.055319	0.0580155	0.0589316	0.0588463	0.0548759	0.0518004	0.0543744	0.0557541	0.0525668	0.045524	0.0351784	0.0310582	0.0355888	0.042423	0.0484208	0.0537213	0.0569866	0.0609488	0.0667762	0.0717366	0.0748682	0.0761647	0.0758095	0.074639	0.0707539	0.0671639	0.0651173	0.0627018	0.0586766	0.0555908	0.0550941	0.054261	0.0525856
		0.0141319	0.0136735	0.0129859	0.0122536	0.0120523	0.0123517	0.0126649	0.01416	0.0165569	0.020605	0.0259805	0.0327761	0.0403051	0.0462997	0.050504	0.0551272	0.0600164	0.0631771	0.0620614	0.0572984	0.0514317	0.048294	0.0461864	0.0432556	0.0399264	0.0327681	0.0305383	0.0369151	0.0436316	0.0467781	0.0529351	0.0584018	0.0626633	0.0682168	0.0730709	0.075735	0.0755669	0.0735916	0.0721151	0.0690378	0.0664251	0.064922	0.0620472	0.0579043	0.0547093	0.0539913	0.0533693	0.0519268
		0.01788	0.0204618	0.0220458	0.0219572	0.0205896	0.0191512	0.0176203	0.01653	0.0162255	0.0178626	0.0208434	0.0256263	0.0328039	0.0390154	0.0420945	0.044415	0.0492104	0.0532552	0.052031	0.0509593	0.046408	0.0385402	0.0297255	0.0280126	0.0322677	0.0297895	0.0299614	0.0360485	0.0420018	0.0461305	0.0523848	0.0577377	0.0616051	0.0672244	0.0725899	0.0751974	0.075191	0.0729539	0.070893	0.0686077	0.0669386	0.0651186	0.0616351	0.0579749	0.0554074	0.0542597	0.0531698	0.0515026
		0.0132961	0.0178196	0.021518	0.0239512	0.0247478	0.0245441	0.0237657	0.0218039	0.0192497	0.0179815	0.0176255	0.0189111	0.0235847	0.0302709	0.035868	0.038235	0.0387187	0.0382349	0.0369149	0.0375582	0.0332992	0.0235292	NaN	NaN	0.0229146	0.027283	0.0288177	0.0332877	0.0400389	0.0453654	0.05022	0.0552982	0.0600905	0.0671751	0.0735059	0.0767693	0.0778901	0.075686	0.0726007	0.0700529	0.0683348	0.0662197	0.06241	0.0586938	0.0561578	0.0548025	0.0533934	0.0518936
		0.00604116	0.00766713	0.0098326	0.0124696	0.0153706	0.018286	0.0227429	0.0238512	0.0223959	0.0205468	0.0190166	0.0182457	0.0198425	0.0242701	0.0303153	0.0351904	0.0365067	0.0339599	0.0285217	0.0235812	0.016572	NaN	NaN	NaN	NaN	0.0216828	0.0279338	0.0313784	0.0379495	0.0430342	0.0471053	0.0522754	0.0571581	0.0651131	0.0730419	0.0784647	0.0809736	0.0779477	0.0732653	0.0701717	0.0692007	0.0673487	0.063083	0.0587922	0.0563906	0.0554937	0.0543038	0.0529744
		NaN	NaN	NaN	NaN	NaN	NaN	0.016042	0.0209591	0.0238905	0.0252509	0.0257734	0.0254978	0.0276776	0.0307057	0.0320146	0.0333319	0.0353996	0.0360892	0.0294176	0.0177187	NaN	NaN	NaN	NaN	NaN	0.0189309	0.0272566	0.0311122	0.0363996	0.0420766	0.0458371	0.0491349	0.0528832	0.0605805	0.0694754	0.0776688	0.0811337	0.077233	0.0717094	0.068729	0.0689046	0.0672414	0.0622813	0.0580496	0.0563554	0.0556359	0.054682	0.0531781
		NaN	NaN	NaN	NaN	NaN	NaN	NaN	0.0138718	0.02231	0.0291573	0.0347005	0.0363201	0.0380084	0.0381491	0.0348103	0.0323673	0.0321845	0.0353007	0.0324801	0.0204944	NaN	NaN	NaN	NaN	NaN	NaN	0.0228787	0.0312784	0.0364346	0.0413877	0.0443118	0.0463372	0.0488763	0.055567	0.0650002	0.0743872	0.0779727	0.0740907	0.0690566	0.0663219	0.0653929	0.0630565	0.0587383	0.0558021	0.0551978	0.0550793	0.0548479	0.0535067
		NaN	NaN	NaN	NaN	NaN	NaN	NaN	0.0113723	0.0158954	0.0266422	0.0374004	0.0414546	0.040162	0.0372642	0.0336052	0.0308576	0.0285585	0.0309605	0.0313676	0.0222203	NaN	NaN	NaN	NaN	NaN	NaN	0.020668	0.0319196	0.0383314	0.0413364	0.0423815	0.0425257	0.0440636	0.0514434	0.0616729	0.0705825	0.073336	0.0697139	0.0647601	0.0615783	0.058843	0.0558095	0.0528413	0.0519412	0.053267	0.0548726	0.0562243	0.0558203
		NaN	NaN	NaN	NaN	NaN	NaN	NaN	NaN	NaN	0.0200951	0.0291474	0.0399549	0.0380212	0.0375104	0.0378809	0.0336232	0.0291691	0.0301801	0.0303733	0.0237834	NaN	NaN	NaN	NaN	NaN	NaN	NaN	0.0256498	0.0369354	0.0399818	0.0397323	0.0383514	0.0393767	0.0462962	0.0549254	0.0613455	0.0633324	0.0614596	0.0577019	0.0558043	0.0531763	0.0491411	0.0472449	0.0486418	0.0517599	0.0549107	0.0567448	0.0568238
		NaN	NaN	NaN	NaN	NaN	NaN	NaN	NaN	NaN	NaN	NaN	0.0355002	0.032758	0.0356939	0.0407999	0.0369764	0.0318984	0.0317266	0.0308777	0.02735	0.0215828	NaN	NaN	NaN	NaN	NaN	NaN	0.020494	0.0314893	0.0354367	0.0351537	0.0337455	0.033863	0.0363635	0.0388204	0.0413063	0.0442948	0.0467999	0.047794	0.0494905	0.0494949	0.0466822	0.0456405	0.0471683	0.0498777	0.0524715	0.053701	0.0548128
		NaN	NaN	NaN	NaN	NaN	NaN	NaN	NaN	NaN	NaN	NaN	NaN	0.0230083	0.0291428	0.0367917	0.0378767	0.0357232	0.0337965	0.0316884	0.0287822	0.022979	NaN	NaN	NaN	NaN	NaN	NaN	0.0170018	0.026061	0.0308706	0.0309305	0.028475	0.027136	0.0258198	0.022071	0.0210165	0.0243691	0.030127	0.0348517	0.0388327	0.041663	0.0431826	0.04443	0.0455114	0.0468543	0.0477585	0.0488216	0.050962
		NaN	NaN	NaN	NaN	NaN	NaN	NaN	NaN	NaN	NaN	NaN	NaN	0.0210849	0.0223217	0.0313971	0.0344321	0.0364134	0.036283	0.0360053	0.033054	0.02787	0.0224773	NaN	NaN	NaN	NaN	NaN	NaN	0.0190939	0.0266691	0.0297801	0.0274638	0.0243753	0.0209861	0.0149927	0.0125547	0.0146098	0.0188807	0.0232946	0.0260544	0.0277286	0.0317881	0.0385437	0.0439749	0.04611	0.0452301	0.0459473	0.0484405
		NaN	NaN	NaN	NaN	NaN	NaN	NaN	NaN	NaN	NaN	NaN	NaN	NaN	NaN	0.0244524	0.0279013	0.0320199	0.0367141	0.041071	0.0373821	0.0322318	0.0330303	0.0242775	NaN	NaN	NaN	NaN	NaN	0.0184165	0.0253883	0.0308084	0.0320403	0.0284171	0.0227013	0.0159259	0.0117924	0.0117468	0.0129387	0.015016	0.0155872	0.0151269	0.0182755	0.0274105	0.0379679	0.0439875	0.0440305	0.0443856	0.0465645
		NaN	NaN	NaN	NaN	NaN	NaN	NaN	NaN	NaN	NaN	NaN	NaN	NaN	NaN	NaN	0.0196558	0.0248499	0.0314082	0.0394464	0.0379083	0.0368751	0.039436	0.0286594	NaN	NaN	NaN	NaN	NaN	0.0208894	0.0284793	0.0314264	0.0370669	0.0370359	0.028897	0.0211525	0.0162107	0.0137961	0.0120883	0.0115659	0.010901	0.00998118	0.0107504	0.0161648	0.0254928	0.0345613	0.0401763	0.0419355	0.0427738
		NaN	NaN	NaN	NaN	NaN	NaN	NaN	NaN	NaN	NaN	NaN	NaN	NaN	NaN	NaN	NaN	0.0185318	0.0244335	0.0316644	0.0337735	0.0376437	0.0408903	0.0353075	0.023847	NaN	NaN	NaN	0.0189217	0.0281927	0.0350992	0.0332586	0.0369387	0.0412195	0.0351553	0.0272852	0.0214554	0.0171926	0.0142914	0.0126347	0.0117264	0.0110492	0.0101093	0.011322	0.0157057	0.0231972	0.0317481	0.0360079	0.0374936
		NaN	NaN	NaN	NaN	NaN	NaN	NaN	NaN	NaN	NaN	NaN	NaN	NaN	NaN	NaN	NaN	NaN	0.0183077	0.0235972	0.0265493	0.0331858	0.0368961	0.0339369	0.0265206	0.0151959	0.0106409	0.0124735	0.0209231	0.0307721	0.037338	0.0338108	0.031573	0.0350133	0.035221	0.0316462	0.0259551	0.02057	0.0168437	0.0143316	0.0138557	0.0143689	0.0129533	0.0117737	0.0128034	0.0170267	0.0231921	0.0270926	0.0311088
		NaN	NaN	NaN	NaN	NaN	NaN	NaN	NaN	NaN	NaN	NaN	NaN	NaN	NaN	NaN	NaN	NaN	NaN	0.0162855	0.0196738	0.0269021	0.0322462	0.0293558	0.0241787	0.0186159	0.0140821	0.0148858	0.0205356	0.0291692	0.0338743	0.0304109	0.025273	0.0250411	0.0270976	0.0282021	0.0266442	0.0237007	0.0206838	0.0178742	0.0166847	0.0173623	0.0166799	0.01432	0.0132135	0.014607	0.0171768	0.0197938	0.0249323
		NaN	NaN	NaN	NaN	NaN	NaN	NaN	NaN	NaN	NaN	NaN	NaN	NaN	NaN	NaN	NaN	NaN	NaN	NaN	0.012694	0.0202558	0.0273652	0.0249549	0.0205082	0.0175789	0.0143832	0.0144791	0.0174427	0.0242449	0.0292121	0.0279563	0.0228648	0.0194091	0.0182228	0.018843	0.0198002	0.0203188	0.0207932	0.0209106	0.0201795	0.0201483	0.0206434	0.018713	0.0161765	0.0149431	0.0146697	0.0160669	0.0195255
		NaN	NaN	NaN	NaN	NaN	NaN	NaN	NaN	NaN	NaN	NaN	NaN	NaN	NaN	NaN	NaN	NaN	NaN	NaN	0.0105316	0.0155255	0.0231002	0.0227603	0.0187529	0.0162616	0.0135219	0.0127259	0.0140329	0.01822	0.0230647	0.0249964	0.0228664	0.0196863	0.016864	0.0151843	0.0145898	0.0148517	0.0161716	0.0184414	0.0192389	0.019752	0.0218152	0.0212333	0.0192375	0.017024	0.0143837	0.0131848	0.0138486
		NaN	NaN	NaN	NaN	NaN	NaN	NaN	NaN	NaN	NaN	NaN	NaN	NaN	NaN	NaN	NaN	NaN	NaN	NaN	0.0102279	0.0121923	0.0180175	0.0209105	0.0188889	0.0164657	0.013489	0.0113353	0.0116569	0.0134909	0.01584	0.018406	0.0195178	0.0188255	0.0171454	0.0154832	0.0139833	0.0130591	0.0129089	0.0141595	0.0154022	0.016722	0.0187076	0.0189448	0.0190556	0.0184632	0.015603	0.0119502	0.0101604
		NaN	NaN	NaN	NaN	NaN	NaN	NaN	NaN	NaN	NaN	NaN	NaN	NaN	NaN	NaN	NaN	NaN	NaN	NaN	0.00918423	0.008328	0.0125606	0.018239	0.0192236	0.018043	0.0148272	0.0111597	0.00981269	0.0105123	0.0106777	0.011588	0.0127378	0.0130921	0.0128095	0.01242	0.011623	0.0109543	0.0104651	0.010596	0.0114684	0.0126344	0.0140744	0.0152139	0.0164472	0.0172669	0.0163937	0.0129164	0.00926271
		NaN	NaN	NaN	NaN	NaN	NaN	NaN	NaN	NaN	NaN	NaN	NaN	NaN	NaN	NaN	NaN	NaN	NaN	NaN	NaN	NaN	0.00875807	0.0156423	0.0186948	0.0201709	0.0176875	0.0128934	0.0094385	0.00891559	0.00813739	0.00764547	0.0075355	0.00753158	0.00762953	0.00780224	0.00762462	0.00756224	0.00756665	0.00785877	0.00863296	0.00965987	0.0109262	0.0121018	0.0132178	0.0143759	0.0157594	0.0151089	0.0116035
		NaN	NaN	NaN	NaN	NaN	NaN	NaN	NaN	NaN	NaN	NaN	NaN	NaN	NaN	NaN	NaN	NaN	NaN	NaN	NaN	NaN	NaN	0.0112566	0.01685	0.0217171	0.0218089	0.0170452	0.0120633	0.00943406	0.00750506	0.00648387	0.00573458	0.00536124	0.00542783	0.00549949	0.00530373	0.0053448	0.00563339	0.00626961	0.00708989	0.0079861	0.0090957	0.0102814	0.0113364	0.0124036	0.0146293	0.0166304	0.0154681
		NaN	NaN	NaN	NaN	NaN	NaN	NaN	NaN	NaN	NaN	NaN	NaN	NaN	NaN	NaN	NaN	NaN	NaN	NaN	NaN	NaN	NaN	NaN	0.0129437	0.0210678	0.0246445	0.0223781	0.0168733	0.0118884	0.00813669	0.0064271	0.0054323	0.00493056	0.00492122	0.00480864	0.00448181	0.00432171	0.00436757	0.0047679	0.00531339	0.00612488	0.00743819	0.00904352	0.0107199	0.0119116	0.0133468	0.0161916	0.0185561
		NaN	NaN	NaN	NaN	NaN	NaN	NaN	NaN	NaN	NaN	NaN	NaN	NaN	NaN	NaN	NaN	NaN	NaN	NaN	NaN	NaN	NaN	NaN	0.0123385	0.0189037	0.0233913	0.02546	0.0212444	0.0151105	0.00986619	0.00693399	0.00549473	0.00483234	0.00460753	0.00436539	0.00395616	0.00364099	0.00355475	0.00377761	0.00404316	0.00463889	0.00589043	0.00755703	0.00946692	0.0111255	0.0122113	0.0142241	0.0182355
		NaN	NaN	NaN	NaN	NaN	NaN	NaN	NaN	NaN	NaN	NaN	NaN	NaN	NaN	NaN	NaN	NaN	NaN	NaN	NaN	NaN	NaN	NaN	NaN	0.0142089	0.0181449	0.023811	0.0229438	0.0177769	0.0121955	0.00811285	0.00580812	0.0047236	0.00427937	0.00391274	0.00341052	0.00310791	0.00311032	0.00327572	0.00334806	0.00372144	0.00471457	0.0060677	0.00756242	0.00933146	0.0112142	0.0131122	0.0165837
		NaN	NaN	NaN	NaN	NaN	NaN	NaN	NaN	NaN	NaN	NaN	NaN	NaN	NaN	NaN	NaN	NaN	NaN	NaN	NaN	NaN	NaN	NaN	NaN	NaN	0.0124745	0.0192679	0.0212714	0.0184169	0.0141687	0.00998369	0.00683786	0.0050155	0.00424233	0.00375724	0.00319305	0.00290998	0.00288572	0.00294994	0.00296014	0.00321433	0.00390717	0.00492545	0.00602874	0.0075735	0.0100713	0.0126281	0.0152199
		NaN	NaN	NaN	NaN	NaN	NaN	NaN	NaN	NaN	NaN	NaN	NaN	NaN	NaN	NaN	NaN	NaN	NaN	NaN	NaN	NaN	NaN	NaN	NaN	NaN	0.0125652	0.0147124	0.016646	0.0164127	0.0146758	0.0116233	0.00835591	0.00599526	0.00467285	0.00387858	0.00324661	0.00297991	0.00289304	0.00283289	0.00278473	0.0029418	0.00329494	0.00389965	0.00474693	0.00598384	0.00827573	0.0112017	0.0136892
		NaN	NaN	NaN	NaN	NaN	NaN	NaN	NaN	NaN	NaN	NaN	NaN	NaN	NaN	NaN	NaN	NaN	NaN	NaN	NaN	NaN	NaN	NaN	NaN	NaN	NaN	0.00912037	0.0113458	0.0135389	0.0138462	0.0121298	0.0092082	0.00705408	0.0054476	0.00425172	0.00339265	0.00301943	0.00291997	0.00278954	0.00262772	0.00266969	0.00284097	0.00311163	0.0036209	0.00451224	0.00623973	0.00880649	0.0115128
		NaN	NaN	NaN	NaN	NaN	NaN	NaN	NaN	NaN	NaN	NaN	NaN	NaN	NaN	NaN	NaN	NaN	NaN	NaN	NaN	NaN	NaN	NaN	NaN	NaN	NaN	NaN	0.00785025	0.0115895	0.0125168	0.0115765	0.00900434	0.00739845	0.00600038	0.00461962	0.00352382	0.00296559	0.00279316	0.002594	0.00234241	0.0023343	0.00249243	0.00262243	0.00282669	0.00333195	0.00449761	0.00647756	0.0092907
		NaN	NaN	NaN	NaN	NaN	NaN	NaN	NaN	NaN	NaN	NaN	NaN	NaN	NaN	NaN	NaN	NaN	NaN	NaN	NaN	NaN	NaN	NaN	NaN	NaN	NaN	0.00845768	0.00907241	0.0111619	0.011296	0.0106602	0.0085962	0.00730103	0.0061344	0.00485423	0.0037815	0.00314299	0.00282833	0.00251072	0.00219983	0.00217608	0.00234176	0.00244755	0.00255251	0.0028427	0.00360153	0.00504001	0.00766541
		NaN	NaN	NaN	NaN	NaN	NaN	NaN	NaN	NaN	NaN	NaN	NaN	NaN	NaN	NaN	NaN	NaN	NaN	NaN	NaN	NaN	NaN	NaN	NaN	NaN	NaN	0.0124591	0.0119565	0.0121397	0.0109861	0.0101203	0.00839162	0.0072032	0.00614642	0.00510208	0.00414622	0.0034431	0.00303705	0.00275594	0.00253634	0.00244066	0.00248467	0.00253982	0.00264991	0.00285053	0.00336274	0.00427638	0.0061293
		NaN	NaN	NaN	NaN	NaN	NaN	NaN	NaN	NaN	NaN	NaN	NaN	NaN	NaN	NaN	NaN	NaN	NaN	NaN	NaN	NaN	NaN	NaN	NaN	NaN	NaN	NaN	0.0168021	0.0165527	0.0134985	0.0110336	0.00854191	0.00708149	0.00615246	0.00532499	0.00430778	0.00353557	0.00321797	0.00293419	0.00275637	0.0027292	0.0026795	0.00265767	0.00267703	0.00277999	0.00322117	0.00386939	0.00494946
		NaN	NaN	NaN	NaN	NaN	NaN	NaN	NaN	NaN	NaN	NaN	NaN	NaN	NaN	NaN	NaN	NaN	NaN	NaN	NaN	NaN	NaN	NaN	NaN	NaN	NaN	NaN	NaN	0.0214756	0.0183467	0.0133537	0.00923141	0.00719684	0.00626831	0.00532016	0.00413372	0.00338046	0.00317942	0.00282811	0.00262619	0.00274927	0.00274133	0.00263045	0.00244708	0.00243782	0.00285298	0.00335411	0.00406203
		NaN	NaN	NaN	NaN	NaN	NaN	NaN	NaN	NaN	NaN	NaN	NaN	NaN	NaN	NaN	NaN	NaN	NaN	NaN	NaN	NaN	NaN	NaN	NaN	NaN	NaN	NaN	0.0277028	0.030358	0.0239851	0.0166448	0.0104847	0.00787824	0.0067997	0.00545225	0.00410823	0.00337959	0.00320874	0.00290904	0.00273136	0.002837	0.00280467	0.00260159	0.00233597	0.00229196	0.00257083	0.00286631	0.0034623
		NaN	NaN	NaN	NaN	NaN	NaN	NaN	NaN	NaN	NaN	NaN	NaN	NaN	NaN	NaN	NaN	NaN	NaN	NaN	NaN	NaN	NaN	NaN	NaN	NaN	NaN	0.0261884	0.0347094	0.035255	0.029228	0.0207644	0.012635	0.00916838	0.00763809	0.00578169	0.00435352	0.00365413	0.00337724	0.00308747	0.00295891	0.00299091	0.0028785	0.00259028	0.00230167	0.00227235	0.00243227	0.0025317	0.00302456
		NaN	NaN	NaN	NaN	NaN	NaN	NaN	NaN	NaN	NaN	NaN	NaN	NaN	NaN	NaN	NaN	NaN	NaN	NaN	NaN	NaN	NaN	NaN	NaN	NaN	NaN	0.027697	0.0364223	0.0378863	0.0336482	0.0251087	0.0152086	0.0105913	0.00849816	0.0061932	0.00473664	0.0041183	0.00367744	0.0033832	0.00316281	0.00307884	0.00290286	0.00257716	0.00227867	0.0022619	0.00237378	0.00234491	0.00265319
		NaN	NaN	NaN	NaN	NaN	NaN	NaN	NaN	NaN	NaN	NaN	NaN	NaN	NaN	NaN	NaN	NaN	NaN	NaN	NaN	NaN	NaN	NaN	NaN	NaN	NaN	NaN	0.0306141	0.0377602	0.0361694	0.027055	0.0163172	0.0110029	0.00865648	0.0066156	0.00507358	0.0043372	0.00389281	0.00356532	0.00315317	0.00296943	0.00278589	0.00254549	0.00226592	0.00221593	0.00235593	0.00224902	0.00229461
		NaN	NaN	NaN	NaN	NaN	NaN	NaN	NaN	NaN	NaN	NaN	NaN	NaN	NaN	NaN	NaN	NaN	NaN	NaN	NaN	NaN	NaN	NaN	NaN	NaN	NaN	NaN	NaN	0.0325123	0.0354232	0.0262827	0.0159988	0.010758	0.00867602	0.00705624	0.00529782	0.00424333	0.00378446	0.00350223	0.00307108	0.00283678	0.00266107	0.00249941	0.00225558	0.00218396	0.00236547	0.00227242	0.00217553
		NaN	NaN	NaN	NaN	NaN	NaN	NaN	NaN	NaN	NaN	NaN	NaN	NaN	NaN	NaN	NaN	NaN	NaN	NaN	NaN	NaN	NaN	NaN	NaN	NaN	NaN	NaN	0.033005	0.0359551	0.0327103	0.0243411	0.0157469	0.0110606	0.00907133	0.00737369	0.00552099	0.00428153	0.00368185	0.00340318	0.00303821	0.00278603	0.00259839	0.00245075	0.00222156	0.00213172	0.00227866	0.00224588	0.00218385
		NaN	NaN	NaN	NaN	NaN	NaN	NaN	NaN	NaN	NaN	NaN	NaN	NaN	NaN	NaN	NaN	NaN	NaN	NaN	NaN	NaN	NaN	NaN	NaN	NaN	0.0247082	NaN	0.0305197	0.0331209	0.0282147	0.0222051	0.0154196	0.0114534	0.00950423	0.00768186	0.00581921	0.00452104	0.00385337	0.00347013	0.00302043	0.0027745	0.00256938	0.00240305	0.00215835	0.00207648	0.00218394	0.00216805	0.00213882
		NaN	NaN	NaN	NaN	NaN	NaN	NaN	NaN	NaN	NaN	NaN	NaN	NaN	NaN	NaN	NaN	NaN	NaN	NaN	NaN	NaN	NaN	NaN	NaN	NaN	NaN	NaN	NaN	0.0263708	0.0255616	0.0206006	0.0152758	0.01189	0.00974888	0.00789485	0.00610466	0.00488369	0.00420503	0.00363585	0.00298407	0.00278252	0.00262731	0.00244103	0.00215875	0.00207385	0.00218596	0.00211602	0.00203
		NaN	NaN	NaN	NaN	NaN	NaN	NaN	NaN	NaN	NaN	NaN	NaN	NaN	NaN	NaN	NaN	NaN	NaN	NaN	NaN	NaN	NaN	NaN	NaN	NaN	NaN	NaN	0.033489	0.0324658	0.0250122	0.0195317	0.0153458	0.0119776	0.00933916	0.00751689	0.00603628	0.00512188	0.00444687	0.00365456	0.00292059	0.00279912	0.00268478	0.00249364	0.00219584	0.00208523	0.00218041	0.00206211	0.00199766
		NaN	NaN	NaN	NaN	NaN	NaN	NaN	NaN	NaN	NaN	NaN	NaN	NaN	NaN	NaN	NaN	NaN	NaN	NaN	NaN	NaN	NaN	NaN	NaN	NaN	NaN	0.0302449	0.0385253	0.0339205	0.0238639	0.018331	0.0146272	0.0112343	0.00854163	0.00681088	0.00560353	0.00497225	0.00434172	0.00356932	0.00306234	0.00297807	0.00280847	0.00259977	0.00229868	0.00215222	0.00214757	0.001988	0.0020268
		NaN	NaN	NaN	NaN	NaN	NaN	NaN	NaN	NaN	NaN	NaN	NaN	NaN	NaN	NaN	NaN	NaN	NaN	NaN	NaN	NaN	NaN	NaN	NaN	NaN	0.0317115	0.0413557	0.0416876	0.0315496	0.0218609	0.0171138	0.0128832	0.00983164	0.00791499	0.00637629	0.00529356	0.00474205	0.00421774	0.00366445	0.00332116	0.0031554	0.00293739	0.00270274	0.00234843	0.00216886	0.00208437	0.00196229	0.00204033
		NaN	NaN	NaN	NaN	NaN	NaN	NaN	NaN	NaN	NaN	NaN	NaN	NaN	NaN	NaN	NaN	NaN	NaN	NaN	NaN	NaN	NaN	NaN	NaN	0.0314048	0.0407927	0.046432	0.0398506	0.0277824	0.0196405	0.0157212	0.0113008	0.0086441	0.00736315	0.0060302	0.00499059	0.00445144	0.00412205	0.00381396	0.00343737	0.00314127	0.00296451	0.0027703	0.00235171	0.00216987	0.00194806	0.0018611	0.00200909
		NaN	NaN	NaN	NaN	NaN	NaN	NaN	NaN	NaN	NaN	NaN	NaN	NaN	NaN	NaN	NaN	NaN	NaN	NaN	NaN	NaN	NaN	NaN	0.0325341	0.0455244	0.0465436	0.0434057	0.034571	0.0243672	0.017047	0.0133238	0.00974072	0.00756196	0.00630732	0.00507417	0.0041706	0.0037321	0.00366346	0.00355476	0.0032072	0.00294971	0.00292042	0.00289058	0.00252092	0.00234889	NaN	NaN	0.00200763
		NaN	NaN	NaN	NaN	NaN	NaN	NaN	NaN	NaN	NaN	NaN	NaN	NaN	NaN	NaN	NaN	NaN	NaN	NaN	NaN	NaN	NaN	NaN	0.0340447	0.0465629	0.0429473	0.0357531	0.0274099	0.0199049	0.0135693	0.0102461	0.00788348	0.00612451	0.00498578	0.00411608	0.00351219	0.003275	0.00323762	0.00320454	0.00309313	0.00297548	0.00301256	0.00306191	0.00255807	NaN	NaN	NaN	NaN
		NaN	NaN	NaN	NaN	NaN	NaN	NaN	NaN	NaN	NaN	NaN	NaN	NaN	NaN	NaN	NaN	NaN	NaN	NaN	NaN	NaN	NaN	NaN	0.0339572	0.0405311	0.035196	0.0291654	0.0218593	0.0156932	0.010404	0.00767292	0.00625451	0.00497834	0.00442484	0.00390619	0.00320961	0.00310217	0.00301012	0.00300084	0.00302444	0.00299246	0.00318931	0.00339316	0.00321274	0.00300755	NaN	NaN	0.00246102
		NaN	NaN	NaN	NaN	NaN	NaN	NaN	NaN	NaN	NaN	NaN	NaN	NaN	NaN	NaN	NaN	NaN	NaN	NaN	NaN	NaN	NaN	0.0258817	0.0334618	0.0311562	0.0260669	0.0214209	0.0157046	0.0113687	0.00792504	0.00590582	0.00475667	0.00400302	0.00401742	0.00371246	0.00287072	0.00280482	0.00282509	0.00284044	0.00280698	0.00288863	0.00330557	0.00366771	0.00360772	0.00347008	0.00311444	0.00289422	0.0028814
		NaN	NaN	NaN	NaN	NaN	NaN	NaN	NaN	NaN	NaN	NaN	NaN	NaN	NaN	NaN	NaN	NaN	NaN	NaN	NaN	NaN	NaN	0.0218783	0.024444	0.0222023	0.0182944	0.0142892	0.010243	0.00785786	0.00622107	0.00483071	0.00370094	0.00322231	0.00345823	0.00330574	0.00263658	0.00261764	0.00266637	0.00273803	0.00279259	0.00300933	0.00352157	0.00398417	0.00413735	0.00401914	0.00390992	0.00363556	0.00313794
		NaN	NaN	NaN	NaN	NaN	NaN	NaN	NaN	NaN	NaN	NaN	NaN	NaN	NaN	NaN	NaN	NaN	NaN	NaN	NaN	NaN	0.0197306	0.0210554	0.0186993	0.0159847	0.0129626	0.0102671	0.00758201	0.00602518	0.00497119	0.00391942	0.0030413	0.00275358	0.00296638	0.00290286	0.00252971	0.00251277	0.00256147	0.0027117	0.00293265	0.00327245	0.00374321	0.00435244	0.00460132	0.00440753	0.00415932	0.00373982	0.00291752
		NaN	NaN	NaN	NaN	NaN	NaN	NaN	NaN	NaN	NaN	NaN	NaN	NaN	NaN	NaN	NaN	NaN	NaN	NaN	0.0163862	0.0151332	0.0170699	0.0164134	0.0140759	0.0109727	0.00907175	0.00767072	0.00572088	0.0045967	0.00384981	0.0032154	0.00261945	0.00241384	0.00257428	0.00252638	0.00233318	0.00233806	0.00243344	0.00265276	0.00304102	0.00341798	0.00404153	0.00475975	0.00472293	0.00453811	0.00463315	0.00360985	NaN
		NaN	NaN	NaN	NaN	NaN	NaN	NaN	NaN	NaN	NaN	NaN	NaN	NaN	NaN	NaN	NaN	NaN	0.00852051	0.0152125	0.019141	0.0158761	0.0151009	0.0134256	0.0104551	0.00775724	0.00677279	0.00583056	0.00416562	0.00344771	0.00312039	0.00281937	0.00229089	0.00208251	0.00237248	0.00230545	0.00204517	0.00216641	0.00239172	0.00270972	0.00320076	0.0035926	0.00433444	0.00502732	0.00488649	0.00470885	0.00451163	NaN	NaN
		NaN	NaN	NaN	NaN	NaN	NaN	NaN	NaN	NaN	NaN	NaN	NaN	NaN	NaN	NaN	NaN	NaN	NaN	0.014815	0.0171814	0.0134445	0.0136547	0.0121365	0.00847351	0.00644392	0.00605709	0.00539229	0.00385452	0.00316937	0.00293649	0.00270176	0.002164	0.00198535	0.00244287	0.00237917	0.00204382	0.002214	0.00240387	0.00275992	0.00334936	0.00372048	0.00443164	0.00521262	0.00513334	0.00454483	NaN	NaN	NaN
		NaN	NaN	NaN	NaN	NaN	NaN	NaN	NaN	NaN	NaN	NaN	NaN	NaN	NaN	NaN	NaN	NaN	NaN	0.0137491	0.0119738	0.0109408	0.0121558	0.0113571	0.00799931	0.00640776	0.00593256	0.00536998	0.00419757	0.00353161	0.00317673	0.00282818	0.00232093	0.00219058	0.0023438	0.00237719	0.00240995	0.00253504	0.00257588	0.00286715	0.00351052	0.00398427	0.00459667	0.00529697	0.00549776	0.00480353	NaN	NaN	NaN
		NaN	NaN	NaN	NaN	NaN	NaN	NaN	NaN	NaN	NaN	NaN	NaN	NaN	NaN	NaN	NaN	NaN	NaN	NaN	NaN	0.00872405	0.0103829	0.0111199	0.00910661	0.00732341	0.00575559	0.005064	0.00442212	0.00395691	0.00368875	0.00320387	0.00259038	0.00238477	0.00227487	0.00226018	0.00230747	0.00239555	0.00251687	0.00281722	0.00331133	0.00380801	0.00441734	0.00515925	0.00586649	0.00541569	0.00595103	NaN	NaN
		NaN	NaN	NaN	NaN	NaN	NaN	NaN	NaN	NaN	NaN	NaN	NaN	NaN	NaN	NaN	NaN	NaN	NaN	NaN	NaN	NaN	0.00778505	0.0103503	0.0107182	0.00993532	0.00697964	0.00513646	0.00449041	0.00439306	0.00442852	0.00376955	0.00292305	0.00255763	0.00246058	0.00228882	0.00195642	0.00204183	0.00232166	0.00269754	0.00304773	0.0034017	0.00423478	0.00543283	0.00616003	0.00546536	0.00780504	0.00569882	NaN
		NaN	NaN	NaN	NaN	NaN	NaN	NaN	NaN	NaN	NaN	NaN	NaN	NaN	NaN	NaN	NaN	NaN	NaN	NaN	NaN	NaN	NaN	0.00693522	0.00987154	0.0120162	0.00999605	0.00675897	0.00522244	0.00500071	0.00523114	0.00452901	0.00353452	0.00293718	0.00256914	0.00234172	0.00200886	0.00207542	0.00237097	0.00278608	0.00315717	0.0035067	0.00457619	0.00610814	0.00659767	0.00563897	0.00776606	0.00565589	NaN
		NaN	NaN	NaN	NaN	NaN	NaN	NaN	NaN	NaN	NaN	NaN	NaN	NaN	NaN	NaN	NaN	NaN	NaN	NaN	NaN	NaN	NaN	NaN	0.00648898	0.00905225	0.0107565	0.00860971	0.00689486	0.00614398	0.00590762	0.00531465	0.00441354	0.00356862	0.00288911	0.00239439	0.00212542	0.00222819	0.00245867	0.00290887	0.00341694	0.00386878	0.00503604	0.00662731	0.00708511	0.00601855	0.00677036	NaN	NaN
		NaN	NaN	NaN	NaN	NaN	NaN	NaN	NaN	NaN	NaN	NaN	NaN	NaN	NaN	NaN	NaN	NaN	NaN	NaN	NaN	NaN	NaN	NaN	NaN	NaN	0.00759538	0.0075381	0.0068668	0.00680944	0.00609187	0.00538306	0.0045114	0.00383157	0.00321888	0.00253373	0.00222254	0.00233732	0.0025834	0.00311316	0.00367901	0.00422981	0.00573945	0.00740163	0.00762928	0.00653348	0.00797036	NaN	NaN
		NaN	NaN	NaN	NaN	NaN	NaN	NaN	NaN	NaN	NaN	NaN	NaN	NaN	NaN	NaN	NaN	NaN	NaN	NaN	NaN	NaN	NaN	NaN	NaN	NaN	NaN	NaN	NaN	0.00671521	0.00587247	0.00489455	0.00410498	0.00381176	0.00349871	0.00289979	0.00246317	0.00254717	0.00292376	0.00356202	0.00416018	0.00482628	0.00691497	0.00878259	0.00846843	0.00712385	0.0113944	0.00890032	NaN
		NaN	NaN	NaN	NaN	NaN	NaN	NaN	NaN	NaN	NaN	NaN	NaN	NaN	NaN	NaN	NaN	NaN	NaN	NaN	NaN	NaN	NaN	NaN	NaN	NaN	NaN	NaN	NaN	NaN	0.00497598	0.004594	0.00399563	0.00389631	0.00376303	0.00326506	0.00285382	0.0030422	0.00359848	0.00427963	0.00481361	0.00544827	0.0079542	0.0101343	0.00928927	0.00752359	0.0125703	0.00941038	NaN
		NaN	NaN	NaN	NaN	NaN	NaN	NaN	NaN	NaN	NaN	NaN	NaN	NaN	NaN	NaN	NaN	0.00907829	0.0128414	0.0145691	0.0120688	NaN	NaN	NaN	NaN	NaN	NaN	NaN	NaN	0.00627786	0.00580829	0.00524135	0.00435515	0.00403978	0.00398159	0.00367246	0.00354682	0.00386868	0.00434567	0.00503433	0.00543693	0.00596603	0.00911404	0.0118756	0.0098023	0.00835959	0.013424	0.0101727	NaN
		NaN	NaN	NaN	NaN	NaN	NaN	NaN	NaN	NaN	NaN	NaN	NaN	NaN	NaN	NaN	NaN	0.0113319	0.0170108	0.0179746	0.014266	0.00813055	NaN	NaN	NaN	NaN	NaN	0.00460599	0.00535163	0.00579809	0.00549469	0.00561378	0.00483132	0.00426456	0.00431599	0.00411942	0.00442698	0.00467917	0.00482351	0.00552465	0.00535935	0.00590541	0.0089568	0.0121353	0.00684328	0.00710506	0.0126293	0.0101111	NaN
		NaN	NaN	NaN	NaN	NaN	NaN	NaN	NaN	NaN	NaN	NaN	NaN	NaN	NaN	NaN	NaN	NaN	0.0126936	0.0139967	0.0116759	0.00839195	0.00672187	NaN	NaN	0.0045884	0.00413009	0.00501577	0.00558572	0.0052787	0.00514681	0.0051614	0.00462377	0.00432996	0.00458553	0.00460706	0.00521987	0.00546489	0.00559089	0.00571144	0.00481102	0.00500628	NaN	0.00857718	NaN	NaN	NaN	NaN	NaN
		NaN	NaN	NaN	NaN	NaN	NaN	NaN	NaN	NaN	NaN	NaN	NaN	NaN	NaN	NaN	NaN	0.00899967	0.0102244	0.0100591	0.0089657	0.00756989	0.00727113	0.00582113	0.00498482	0.00525235	0.00502725	0.00520218	0.00527053	0.00492894	0.00488492	0.00481378	0.0044149	0.00446907	0.00494312	0.00511623	0.0060659	0.00681326	0.00699776	0.00657625	0.0053097	NaN	NaN	NaN	NaN	NaN	NaN	NaN	NaN
		NaN	NaN	NaN	NaN	NaN	NaN	NaN	NaN	NaN	NaN	NaN	NaN	0.0118052	0.0162846	0.0148352	0.00961148	0.00781923	0.00781793	0.00784566	0.00776428	0.00722222	0.00675168	0.00603331	0.00568052	0.00561247	0.00524737	0.00513602	0.00497138	0.00469762	0.00476356	0.00487702	0.00476525	0.00478863	0.00513702	0.00547773	0.00724624	0.00831403	0.008337	0.00696754	NaN	NaN	NaN	NaN	NaN	NaN	NaN	NaN	NaN
		NaN	NaN	NaN	NaN	NaN	NaN	NaN	NaN	NaN	NaN	NaN	0.00842385	0.0135972	0.0195611	0.0173862	0.0104593	0.00750295	0.00702154	0.0067017	0.00646371	0.00633808	0.00611662	0.00578637	0.00589538	0.00579959	0.00529944	0.00504737	0.00465005	0.00443724	0.00484719	0.00516268	0.00521082	0.00530349	0.00532273	0.00627118	0.00904504	0.00979688	0.0106364	0.0106207	0.00925329	NaN	NaN	NaN	NaN	NaN	NaN	NaN	NaN
		NaN	NaN	NaN	NaN	NaN	NaN	NaN	NaN	NaN	NaN	NaN	0.00844994	0.011453	0.0152469	0.0136026	0.00854453	0.00666549	0.00660523	0.00616654	0.00539938	0.00518552	0.00563325	0.00575365	0.00572395	0.0057346	0.00551518	0.0051971	0.00441948	0.00409841	0.00466074	0.00534121	0.00589704	0.00628708	0.00621557	0.00817081	0.011423	0.0116842	0.013272	0.0131967	0.00906853	NaN	NaN	NaN	NaN	NaN	NaN	NaN	NaN
		NaN	NaN	NaN	NaN	NaN	NaN	NaN	NaN	NaN	NaN	NaN	NaN	NaN	NaN	NaN	NaN	0.00555374	0.00615196	0.00580979	0.00522857	0.00510316	0.00563623	0.00595218	0.00596917	0.00573855	0.00549521	0.00521581	0.00410343	0.00392468	0.0041492	0.00524268	0.00653559	0.00726195	0.00772846	0.0106967	0.0133713	0.0131424	0.0150179	0.014878	0.0117582	0.00803794	NaN	NaN	NaN	NaN	NaN	NaN	NaN
		NaN	NaN	NaN	NaN	NaN	NaN	NaN	NaN	NaN	NaN	NaN	NaN	NaN	NaN	NaN	NaN	NaN	0.00465911	0.00523741	0.00521522	0.00518962	0.00566816	0.00616369	0.00637641	0.00585629	0.00557708	0.00550955	NaN	NaN	NaN	0.00471501	0.00550974	0.00645355	0.00868316	0.0115824	0.0131572	0.0127073	0.014381	0.0137151	0.00916517	0.00752578	NaN	NaN	NaN	NaN	NaN	NaN	NaN
		NaN	NaN	NaN	NaN	NaN	NaN	NaN	NaN	NaN	NaN	NaN	NaN	NaN	NaN	NaN	NaN	NaN	NaN	0.00412304	0.00478719	0.00500542	0.00568131	0.00644535	0.00679961	0.00622795	0.00552	NaN	NaN	NaN	NaN	NaN	NaN	NaN	0.00670694	0.00819096	0.0093266	0.00936128	0.0101957	0.00930887	NaN	NaN	NaN	NaN	NaN	NaN	NaN	NaN	NaN
		NaN	NaN	NaN	NaN	NaN	NaN	NaN	NaN	NaN	NaN	NaN	NaN	NaN	NaN	NaN	NaN	NaN	NaN	NaN	0.00366875	0.00434999	0.00548835	0.00720685	0.00814272	0.00804056	0.00781958	0.00666767	NaN	NaN	NaN	NaN	NaN	NaN	NaN	NaN	NaN	NaN	NaN	NaN	NaN	NaN	NaN	NaN	NaN	NaN	NaN	NaN	NaN
		NaN	NaN	NaN	NaN	NaN	NaN	NaN	NaN	NaN	NaN	NaN	NaN	NaN	NaN	NaN	NaN	NaN	NaN	NaN	NaN	NaN	NaN	0.00685698	0.00969646	0.0104534	0.010077	0.00879934	0.0062093	NaN	NaN	NaN	NaN	NaN	NaN	NaN	NaN	NaN	NaN	NaN	NaN	NaN	NaN	NaN	NaN	NaN	NaN	NaN	NaN
		NaN	NaN	NaN	NaN	NaN	NaN	NaN	NaN	NaN	NaN	NaN	NaN	NaN	NaN	NaN	NaN	NaN	NaN	NaN	NaN	NaN	NaN	NaN	0.00847767	0.0113784	0.0109967	0.00940481	0.00621117	NaN	NaN	NaN	NaN	NaN	NaN	NaN	NaN	NaN	NaN	NaN	NaN	NaN	NaN	NaN	NaN	NaN	NaN	NaN	NaN
		NaN	NaN	NaN	NaN	NaN	NaN	NaN	NaN	NaN	NaN	NaN	NaN	NaN	NaN	NaN	NaN	NaN	NaN	NaN	NaN	NaN	NaN	NaN	NaN	0.00872149	0.00855804	0.00732706	0.00574486	NaN	NaN	NaN	NaN	NaN	NaN	NaN	NaN	NaN	NaN	NaN	NaN	NaN	NaN	NaN	NaN	NaN	NaN	NaN	NaN
		NaN	NaN	NaN	NaN	NaN	NaN	NaN	NaN	NaN	NaN	NaN	NaN	NaN	NaN	NaN	NaN	NaN	NaN	NaN	NaN	NaN	NaN	NaN	NaN	NaN	NaN	NaN	0.00506854	NaN	NaN	NaN	NaN	NaN	NaN	NaN	NaN	NaN	NaN	NaN	NaN	NaN	NaN	NaN	NaN	NaN	NaN	NaN	NaN
		NaN	NaN	NaN	NaN	NaN	NaN	NaN	NaN	NaN	NaN	NaN	NaN	NaN	NaN	NaN	NaN	NaN	NaN	NaN	NaN	NaN	NaN	NaN	NaN	NaN	NaN	NaN	NaN	NaN	NaN	NaN	NaN	NaN	NaN	NaN	NaN	NaN	NaN	NaN	NaN	NaN	NaN	NaN	NaN	NaN	NaN	NaN	NaN
		NaN	NaN	NaN	NaN	NaN	NaN	NaN	NaN	NaN	NaN	NaN	NaN	NaN	NaN	NaN	NaN	NaN	NaN	NaN	NaN	NaN	NaN	NaN	NaN	NaN	NaN	NaN	NaN	NaN	NaN	NaN	NaN	NaN	NaN	NaN	NaN	NaN	NaN	NaN	NaN	NaN	NaN	NaN	NaN	NaN	NaN	NaN	NaN
		NaN	NaN	NaN	NaN	NaN	NaN	NaN	NaN	NaN	NaN	NaN	NaN	NaN	NaN	NaN	NaN	NaN	NaN	NaN	NaN	NaN	NaN	NaN	NaN	NaN	NaN	NaN	NaN	NaN	NaN	NaN	NaN	NaN	NaN	NaN	NaN	NaN	NaN	NaN	NaN	NaN	NaN	NaN	NaN	NaN	NaN	NaN	NaN
		NaN	NaN	NaN	NaN	NaN	NaN	NaN	NaN	NaN	NaN	NaN	NaN	NaN	NaN	NaN	NaN	NaN	NaN	NaN	NaN	NaN	NaN	NaN	NaN	NaN	NaN	NaN	NaN	NaN	NaN	NaN	NaN	NaN	NaN	NaN	NaN	NaN	NaN	NaN	NaN	NaN	NaN	NaN	NaN	NaN	NaN	NaN	NaN
		NaN	NaN	NaN	NaN	NaN	NaN	NaN	NaN	NaN	NaN	NaN	NaN	NaN	NaN	NaN	NaN	NaN	NaN	NaN	NaN	NaN	NaN	NaN	NaN	NaN	NaN	NaN	NaN	NaN	NaN	NaN	NaN	NaN	NaN	NaN	NaN	NaN	NaN	NaN	NaN	NaN	NaN	NaN	NaN	NaN	NaN	NaN	NaN
	BGC-Argo 2902753 longitude	129.197	128.95	128.831	128.728	128.623	128.52	128.407	128.333	128.252	128.197	128.122	128.07	128.001	127.96	127.893	127.829	127.777	127.709	127.654	127.599	127.554	127.5	127.452	127.4	127.354	127.294	127.249	127.197	127.15	127.097	127.059	127.036	126.993	126.955	126.91	126.861	126.81	126.767	126.725
	BGC-Argo 2902753 latitude	18.41	18.533	18.595	18.621	18.632	18.655	18.661	18.665	18.669	18.675	18.661	18.648	18.625	18.614	18.62	18.634	18.632	18.651	18.655	18.681	18.68	18.694	18.697	18.72	18.726	18.743	18.748	18.775	18.789	18.81	18.838	18.843	18.864	18.884	18.91	18.92	18.941	18.953	18.97
	BGC-Argo 2902756 longitude	137.79	137.789	137.78	137.788	137.78	137.765	137.73	137.706	137.656	137.619	137.559	137.538	137.497	137.464	137.41	137.363	137.284	137.214	137.139	137.072	137.007	136.946	136.897	136.832	136.76	136.69	136.626	136.574	136.515	136.465	136.409	136.364	136.307	136.261	136.195	136.141	136.081	136.027	135.977	135.931	135.89	135.854	135.816	135.781	135.746	135.704	135.649	135.596
	BGC-Argo 2902756 latitude	20.911	20.959	21.01	21.07	21.133	21.196	21.266	21.328	21.402	21.449	21.483	21.533	21.587	21.651	21.708	21.758	21.788	21.828	21.847	21.867	21.888	21.899	21.909	21.924	21.934	21.937	21.944	21.954	21.949	21.951	21.957	21.952	21.955	21.966	21.973	21.99	21.997	22.009	21.992	22	21.989	21.998	21.997	22.005	22.017	22.037	22.052	22.068
	longitude (NO3)	128.6	128.78	127.3	127.7	137.553	137.93
	latitude (NO3)	18.1	18.1	18.1	18.1	20.4152	20.4152
	longitude (POC)	128.3	127.3	127.7	137.553
	latitude (POC)	18.1	18.1	18.1	20.4152
Figure 1b
	date	737516	737517	737518	737519	737519	737520	737520	737521	737521	737522	737522	737523	737523	737524	737524	737525	737525	737526	737526	737527	737527	737528	737528	737529	737529	737530	737530	737531	737531	737532	737532	737533	737533	737534	737534	737535	737535	737536	737536	737537	737537	737538	737538	737539	737539	737540	737540	737541
	r/R	0.305686	0.385699	0.455604	0.48954	0.54223	0.592343	0.595438	0.628763	0.627585	0.658128	0.666503	0.682581	0.633455	0.649562	0.674206	0.726417	0.794516	0.857779	0.860868	0.91965	0.969102	1.01866	0.998884	1.05137	0.979004	1.03035	0.9691	1.0207	0.923502	0.96771	1.03769	1.05318	1.06365	1.09627	1.45181	1.49169	1.77076	1.81382	2.11543	2.18296	2.06403	2.12317	2.08965	2.15906	2.14301	2.22941	2.35848	2.44465
	SLA	-0.101088	-0.094244	-0.0872198	-0.0846154	-0.0858331	-0.0754411	-0.0753381	-0.070688	-0.06697	-0.0622504	-0.0665915	-0.0655676	-0.0670232	-0.0657695	-0.0588891	-0.0502042	-0.0511263	-0.0418248	-0.0395087	-0.0307813	-0.0251326	-0.02015	-0.0125902	-0.007227	0.000789338	0.0052122	0.0121918	0.0172502	0.0295881	0.0335421	0.0525604	0.0533086	0.0667514	0.0701116	0.0919692	0.0923735	0.106454	0.107066	0.114896	0.117751	0.119229	0.121404	0.136464	0.140709	0.152138	0.156062	0.16213	0.162966
Figure 1c
	date	737509	737510	737511	737512	737512	737513	737513	737514	737514	737515	737515	737516	737516	737517	737517	737518	737518	737519	737519	737520	737520	737521	737521	737522	737522	737523	737523	737524	737524	737525	737525	737526	737526	737527	737527	737528	737528	737529	737529	737530	737530	737531	737531	737532	737532	737533	737533	737534
	r/R	0.673015	0.635356	0.58502	0.525737	0.487779	0.480234	0.546556	0.554963	0.572044	0.569509	0.667725	0.668296	0.712652	0.705813	0.713667	0.728102	0.744538	0.767676	0.823975	0.836857	0.836749	0.839943	0.803768	0.797702	0.800609	0.792485	0.75891	0.765147	0.759336	0.756568	0.727827	0.734716	0.721033	0.723053	0.723441	0.719915	0.69541	0.716979	0.706934	0.745707	0.72287	0.764197	0.697016	0.737367	0.76958	0.822809	0.822301	0.843092
	SLA	-0.0358713	-0.0418959	-0.046184	-0.0633194	-0.0547986	-0.0583372	-0.0446088	-0.0467634	-0.0354479	-0.0399196	-0.0320007	-0.0391816	-0.0341857	-0.0407153	-0.0389568	-0.0407957	-0.0291546	-0.0308915	-0.0216596	-0.025053	-0.0248758	-0.0335859	-0.0326186	-0.041134	-0.0426257	-0.0507184	-0.0521287	-0.0580244	-0.0591511	-0.0689066	-0.0727462	-0.0762295	-0.0789958	-0.084809	-0.0861731	-0.0927781	-0.0857454	-0.0871305	-0.0854007	-0.087053	-0.0827084	-0.0818652	-0.0849304	-0.086096	-0.0891818	-0.0887484	-0.0864706	-0.0860271
[truncated: 112 more columns]

## Sheet: Figure 2
Figure 2	parameter
Figure 2a
	longitude (Chl)	126.521	126.562	126.604	126.646	126.688	126.729	126.771	126.812	126.854	126.896	126.938	126.979	127.021	127.062	127.104	127.146	127.188	127.229	127.271	127.312	127.354	127.396	127.438	127.479	127.521	127.562	127.604	127.646	127.688	127.729	127.771	127.812	127.854	127.896	127.938	127.979	128.021	128.062	128.104	128.146	128.188	128.229	128.271	128.312	128.354	128.396	128.438	128.479
	lattitude (Chl)	16.0208	16.0625	16.1042	16.1458	16.1875	16.2292	16.2708	16.3125	16.3542	16.3958	16.4375	16.4792	16.5208	16.5625	16.6042	16.6458	16.6875	16.7292	16.7708	16.8125	16.8542	16.8958	16.9375	16.9792	17.0208	17.0625	17.1042	17.1458	17.1875	17.2292	17.2708	17.3125	17.3542	17.3958	17.4375	17.4792	17.5208	17.5625	17.6042	17.6458	17.6875	17.7292	17.7708	17.8125	17.8542	17.8958	17.9375	17.9792
	chl	0.0467647	0.050273	0.0492886	0.0505477	0.0503091	0.0471737	0.0472456	0.0499387	0.0496049	0.0464401	0.0442778	0.0442778	0.0460015	0.0481403	0.0482459	0.0474938	0.0491381	0.0508816	0.048894	0.0482582	0.0500681	0.0479453	0.0468634	0.047968	0.0459955	0.0482937	0.0471993	0.046869	0.0484901	0.0458102	0.0490135	0.0479182	0.0467221	0.0505375	0.0494989	0.0700182	0.0464202	0.0464202	0.0466051	0.0515191	0.0520789	0.0463289	0.0465904	0.0477468	0.0454819	0.0461203	0.0457797	0.0461236
		0.047427	0.0517792	0.0492138	0.0526645	0.0542969	0.0489804	0.0464861	0.0479451	0.0473356	0.0468099	0.0459058	0.0458597	0.0445404	0.0467514	0.0469356	0.0469356	0.048399	0.0499763	0.051449	0.0495459	0.048771	0.0469621	0.0467827	0.047893	0.0486452	0.047442	0.0468482	0.0483919	0.0497658	0.0500645	0.0488528	0.0478943	0.0478006	0.048217	0.047427	0.050907	0.0479902	0.0502078	0.046943	0.0513155	0.0475081	0.0475081	0.0475812	0.0458699	0.0458354	0.044698	0.0444502	0.0444406
		0.0498353	0.0492266	0.0511376	0.0502414	0.0500628	0.0513533	0.0500702	0.0482848	0.0472204	0.0464758	0.0483462	0.0463179	0.0471315	0.0485541	0.0497141	0.0513278	0.047593	0.0478919	0.0501148	0.0498814	0.0477637	0.0472894	0.0472894	0.0493634	0.0490454	0.0482317	0.0471116	0.0477297	0.0494988	0.0530253	0.0512029	0.0511199	0.0507235	0.0490263	0.0486738	0.0491697	0.0460777	0.0467519	0.0477166	0.0471804	0.0461759	0.0473398	0.0457917	0.0466075	0.0462204	0.0454414	0.045461	0.0458346
		0.0479622	0.048866	0.0503724	0.051146	0.051146	0.051341	0.0489076	0.0484798	0.0477168	0.0484405	0.0470943	0.0492493	0.0503112	0.0486819	0.0502437	0.0497622	0.0523739	0.047163	0.0459372	0.0475419	0.0459272	0.0484595	0.0486946	0.0476953	0.0487123	0.0503452	0.0502494	0.0504359	0.0517095	0.0494747	0.0494747	0.0496601	0.0483518	0.0491479	0.0486021	0.0462138	0.0462667	0.0468744	0.0457373	0.0498032	0.04864	0.0484985	0.0512889	0.0507708	0.0502027	0.0487356	0.0478936	0.0451171
		0.0477545	0.0504066	0.0512299	0.0477925	0.0496049	0.0505454	0.0501283	0.0473568	0.0497176	0.0496033	0.0471241	0.0481499	0.0481499	0.0475543	0.0481917	0.0502721	0.0510691	0.0503562	0.0487154	0.0477369	0.0474815	0.0491188	0.0474758	0.0463418	0.047631	0.0478878	0.0487782	0.0502102	0.0519275	0.0528478	0.0482949	0.0491336	0.0474725	0.048275	0.0460858	0.0458849	0.0447426	0.0447426	0.0478222	0.0480269	0.0483893	0.0473151	0.0487019	0.0461031	0.0452217	0.0472812	0.0474755	0.0448619
		0.0502392	0.0513582	0.0496084	0.0497156	0.0507621	0.051519	0.0510953	0.049946	0.0501956	0.0507305	0.0478419	0.0504442	0.0483538	0.0495711	0.0515902	0.0494645	0.0494645	0.0512924	0.0501988	0.0498391	0.0492745	0.0515011	0.0514228	0.0503966	0.0493184	0.049176	0.05105	0.050168	0.051586	0.0497337	0.0487697	0.0488099	0.0469156	0.0472712	0.0475832	0.0470472	0.0470661	0.0483305	0.0451899	0.0451193	0.0480321	0.0480321	0.0499539	0.0470463	0.0442919	0.0451615	0.0471348	0.049267
		0.0518478	0.0499516	0.0497905	0.0507872	0.0516422	0.0520659	0.0520782	0.0516528	0.0541453	0.0525459	0.0488906	0.0494515	0.0511307	0.0494788	0.049088	0.0498808	0.0511713	0.0518716	0.0500901	0.0480057	0.0488204	0.049414	0.0521929	0.0521929	0.0516409	0.0516615	0.0511397	0.0498809	0.0488194	0.0486367	0.0499062	0.0489099	0.0480754	0.0473052	0.0479213	0.0470964	0.048335	0.0463238	0.0454611	0.0466848	0.0477562	0.0558728	0.0474758	0.0450838	0.0461237	0.0472782	0.0484271	0.0499401
		0.0497752	0.0497437	0.0503903	0.0509848	0.0510655	0.0510655	0.0514028	0.0561059	0.0517841	0.0530207	0.0527849	0.0502763	0.0500209	0.0487729	0.0521657	0.0518056	0.052951	0.0508259	0.0525376	0.0506459	0.0520758	0.0546483	0.0544415	0.0527134	0.054342	0.0489286	0.0488977	0.0492001	0.0487032	0.0495	0.0495	0.0506004	0.0491496	0.0488275	0.0483701	0.0481007	0.0482339	0.0467543	0.0495755	0.0490591	0.0490425	0.0484548	0.0498664	0.0476747	0.0497648	0.0498769	0.0500689	0.0504602
		0.0507544	0.0497815	0.0504239	0.0500056	0.0497329	0.0504005	0.0549529	0.0531404	0.0545061	0.0543285	0.0532864	0.0518361	0.0508348	0.0508348	0.0513553	0.0504878	0.0506949	0.0519606	0.0516143	0.0514042	0.0513334	0.0526681	0.0547594	0.0508783	0.052851	0.0506806	0.0490867	0.049367	0.0502025	0.0496845	0.0503819	0.0501458	0.049952	0.0494835	0.0500863	0.049687	0.0479056	0.0479056	0.0477644	0.0476189	0.050395	0.050805	0.0474495	0.0509659	0.052832	0.0521891	0.0488146	0.0510677
		0.0506136	0.0492151	0.047862	0.0499198	0.049988	0.0495762	0.0511956	0.0515111	0.052777	0.0532646	0.0519041	0.0523129	0.0508362	0.0500992	0.0505255	0.0484969	0.0484969	0.0492554	0.0494961	0.0512997	0.0501134	0.05123	0.0503721	0.0486371	0.0501975	0.0497518	0.0509966	0.0493842	0.0484143	0.0493212	0.0497966	0.0496687	0.0506934	0.0528527	0.0539826	0.0496301	0.0494036	0.0486111	0.0497481	0.048428	0.0490267	0.0490267	0.0501608	0.0493772	0.0518244	0.0544852	0.0504004	0.0528081
		0.0514711	0.0519759	0.0507207	0.0502219	0.0538571	0.0519726	0.051944	0.0512432	0.051047	0.0517784	0.0519827	0.0517591	0.049827	0.0467618	0.0479006	0.0475226	0.0505291	0.0487743	0.050947	0.050581	0.0528367	0.0495717	0.0480015	0.0480015	0.0480538	0.0470234	0.04904	0.0523529	0.0509217	0.049975	0.0520251	0.0519535	0.052537	0.0538723	0.0524457	0.0510528	0.0484864	0.0491886	0.0462638	0.0456707	0.0517215	0.0516036	0.0489877	0.0481863	0.0494578	0.0506274	0.0513626	0.0518381
		0.0502933	0.050576	0.0508135	0.0512049	0.0523607	0.0536685	0.0536685	0.0516619	0.0517067	0.0527337	0.0524845	0.052148	0.0516579	0.0479036	0.0480479	0.0474852	0.04642	0.0510817	0.0507285	0.0477465	0.0481385	0.0518056	0.0494133	0.0486751	0.0462825	0.0476793	0.0471333	0.0502702	0.0510538	0.0509704	0.0524485	0.0524485	0.0540607	0.0531502	0.0534372	0.0504632	0.049745	0.0495217	0.0489826	0.0486983	0.0485466	0.0494718	0.0494746	0.0488733	0.051794	0.0522256	0.0529325	0.0515642
		0.0517333	0.0508125	0.0499956	0.048938	0.0491966	0.0531906	0.0534272	0.0536657	0.0519345	0.0504076	0.0507933	0.0529042	0.0515274	0.0515274	0.0515051	0.048689	0.0465799	0.046828	0.0472806	0.0477599	0.0474455	0.0485266	0.0562258	0.0509641	0.0504534	0.0499785	0.0509282	0.0495018	0.0501877	0.0499471	0.0477404	0.046971	0.050077	0.0512601	0.0514961	0.0486542	0.04884	0.0472016	0.0472016	0.049518	0.0511848	0.0489326	0.0482771	0.048543	0.0473197	0.0497927	0.0496648	0.0539505
		0.0519077	0.0508951	0.0493682	0.0499115	0.0483584	0.0493225	0.0482712	0.0538818	0.0533197	0.0541985	0.052668	0.0508506	0.0498327	0.0493652	0.0498364	0.0484493	0.0476819	0.0476819	0.0474011	0.0468029	0.0484027	0.0496179	0.0533985	0.0503886	0.0514484	0.0526735	0.0504095	0.0515111	0.0489206	0.0505111	0.0505412	0.0480227	0.0476109	0.0472201	0.0536401	0.0478685	0.0469425	0.0464429	0.046459	0.0478931	0.049062	0.049062	0.0466671	0.045447	0.0443934	0.0459086	0.0494959	0.0493657
		0.0502921	0.0490062	0.0500089	0.0510139	0.0500103	0.0498468	0.05198	0.0552791	0.0526429	0.0517841	0.0512163	0.0509028	0.0488552	0.0493077	0.0485756	0.0478888	0.0497499	0.0504761	0.0507889	0.0492965	0.0509738	0.0502776	0.0519422	0.0528174	0.0528174	0.0497672	0.049856	0.0518385	0.0495724	0.0510298	0.0497691	0.0488611	0.047066	0.0473416	0.0528001	0.049956	0.0484369	0.0478236	0.045667	0.0506349	0.0470271	0.0478858	0.0493072	0.0448696	0.0473814	0.0459712	0.0450678	0.0491703
		0.0521409	0.0513165	0.0512253	0.0516017	0.0523141	0.053638	0.051944	0.051944	0.0516472	0.0526964	0.0528506	0.0514727	0.0532309	0.0503761	0.048914	0.0477183	0.0499775	0.0489616	0.0491331	0.0497249	0.0481485	0.0506526	0.0507976	0.0510784	0.0492139	0.0485	0.0501992	0.0480371	0.0480925	0.0466483	0.0486478	0.0486478	0.0499519	0.0510378	0.0522842	0.0476931	0.0468503	0.0499715	0.0489742	0.0512602	0.0564893	0.0507159	0.0476278	0.0481425	0.0471915	0.0492315	0.0502035	0.0492226
		0.0507672	0.0513059	0.0495483	0.048744	0.0531494	0.0528233	0.0550009	0.0531766	0.0521318	0.0548292	0.052639	0.0515517	0.0490699	0.0470763	0.0470763	0.0496394	0.0487456	0.0487386	0.0496096	0.0467167	0.0480375	0.0495373	0.0495657	0.0483509	0.0486777	0.0481038	0.0491493	0.0495509	0.0524908	0.0484971	0.0502034	0.0502357	0.0506667	0.0518066	0.0518857	0.047182	0.0450899	0.0484357	0.0484357	0.0489063	0.0507937	0.0501141	0.0493526	0.0494567	0.0500738	0.0508703	0.0510585	0.0503628
		0.0524364	0.0506654	0.0518248	0.0496455	0.0491599	0.0502923	0.0523801	0.0523661	0.0530609	0.053207	0.0542295	0.0497044	0.0493503	0.0509027	0.0511128	0.0501532	0.0501618	0.0495228	0.0488517	0.0496347	0.0461554	0.0461554	0.0490564	0.0505538	0.0491599	0.0493077	0.0499433	0.0518185	0.0527244	0.0531195	0.0525648	0.0535727	0.0542376	0.0505715	0.0525212	0.0513251	0.0479725	0.0488399	0.0494921	0.051206	0.0474267	0.0507751	0.0499466	0.0509738	0.0519799	0.0519799	0.0502916	0.0502639
		0.0500487	0.0500487	0.0485169	0.0489468	0.0509646	0.0486847	0.0516066	0.0541263	0.0550905	0.0533665	0.0528636	0.0535346	0.0510053	0.0514272	0.0499707	0.0509685	0.0498878	0.049603	0.0507271	0.0511844	0.0512424	0.0492885	0.0497112	0.0500038	0.0500038	0.0523224	0.0526704	0.0507536	0.0515858	0.054003	0.0539639	0.0535191	0.0539146	0.0531955	0.048486	0.0497842	0.049713	0.0501096	0.0474042	0.0465414	0.0463485	0.0458334	0.0505423	0.0505664	0.0528294	0.0500779	0.0519304	0.0511649
		0.0502943	0.0501449	0.0501632	0.0497264	0.0497505	0.0503116	0.0538201	0.0526648	0.0526648	0.0533958	0.0528378	0.0550585	0.0521724	0.0538973	0.0510487	0.0510155	0.0479185	0.0474144	0.0468024	0.0499289	0.0524849	0.0485726	0.0483155	0.0511428	0.0523596	0.0500226	0.0498287	0.0533325	0.0515362	0.0524066	0.0497194	0.0497194	0.0534837	0.054274	0.0519208	0.0501203	0.0501807	0.0522498	0.0499172	0.0486573	0.0484266	0.0506663	0.0477659	0.0485111	0.0501885	0.0546492	0.0540561	0.0506255
		0.0490342	0.0504063	0.050751	0.0503083	0.052446	0.0530384	0.0545419	0.0534051	0.0525444	0.0549516	0.0544769	0.0519369	0.0516082	0.05102	0.0503519	0.0503519	0.0489242	0.0474078	0.0460448	0.0479919	0.0500787	0.0506688	0.0514712	0.0495713	0.0513648	0.0516431	0.0502125	0.0522815	0.0523265	0.0523836	0.0510949	0.0525693	0.0542678	0.0548039	0.0501991	0.049733	0.0508366	0.0509419	0.0509419	0.0496245	0.0485368	0.047574	0.050285	0.0497359	0.0522558	0.0526667	0.0533272	0.0512085
		0.0502872	0.050643	0.0487598	0.0495037	0.0529088	0.0523531	0.0546782	0.0511547	0.0499888	0.0526473	0.0547109	0.0529222	0.0558297	0.0520441	0.0478411	0.0497319	0.047285	0.0463966	0.0487394	0.0477169	0.0502597	0.0486444	0.0486444	0.050282	0.0491644	0.0509887	0.0494655	0.0502679	0.052546	0.0519298	0.0512954	0.0519798	0.049241	0.0497161	0.0492142	0.0494132	0.0498416	0.0510131	0.0512334	0.0522255	0.0496421	0.0506103	0.0503976	0.0534557	0.0535474	0.0535474	0.0512914	0.0533239
		0.052326	0.0507436	0.0511949	0.052162	0.0535413	0.0535413	0.053772	0.0544494	0.0521499	0.0518979	0.0520657	0.0516877	0.0525513	0.0526503	0.0488344	0.0490663	0.0477654	0.0477104	0.0517714	0.0491314	0.049698	0.0490783	0.0503198	0.0499207	0.0517057	0.0530226	0.0537167	0.0503412	0.0503412	0.0507828	0.0494183	0.0523733	0.0488975	0.0484141	0.0505278	0.0492116	0.0475183	0.047798	0.0482521	0.049055	0.0473382	0.0475678	0.0498049	0.0483011	0.0543989	0.0519964	0.0514025	0.0527595
		0.0530764	0.0516773	0.0534514	0.0551236	0.0545984	0.0542085	0.0513264	0.0507527	0.0509101	0.0538033	0.0528352	0.0514778	0.0514778	0.0519524	0.0480624	0.0468356	0.0496281	0.0469364	0.0506425	0.050181	0.049968	0.051208	0.0508863	0.0503305	0.0490498	0.0524812	0.0545015	0.0516121	0.0507725	0.0513202	0.0532333	0.0503393	0.0474344	0.0464304	0.0470292	0.0470292	0.0445327	0.0468452	0.0463121	0.0471374	0.0481345	0.0465487	0.0504486	0.0516477	0.0501589	0.0497961	0.0518153	0.0502751
		0.0481048	0.0503034	0.0518142	0.0542689	0.0545967	0.0514472	0.0516432	0.055167	0.0549034	0.0570786	0.0584947	0.052213	0.0493381	0.0532736	0.0455048	0.0455048	0.0461596	0.048065	0.0486753	0.0510519	0.0492579	0.050128	0.0530601	0.0519096	0.0517311	0.0537233	0.0545979	0.0533217	0.0515988	0.0540805	0.0531906	0.0520458	0.0502113	0.0496829	0.0485248	0.0468007	0.0464067	0.048794	0.048794	0.0492881	0.0469176	0.047982	0.0493745	0.0489955	0.0520561	0.051811	0.0527368	0.0528326
		0.0496662	0.0481489	0.0521792	0.0522739	0.05381	0.0518272	0.0516558	0.0507149	0.0517771	0.0529736	0.050681	0.0525688	0.0512666	0.0499874	0.0488582	0.0480344	0.0491342	0.0518912	0.051556	0.0530349	0.053032	0.0499769	0.0499769	0.0477117	0.0506335	0.051559	0.0542285	0.0552463	0.0519152	0.0548137	0.056731	0.0555156	0.0500547	0.0487578	0.0478328	0.045952	0.0484755	0.0487773	0.0501331	0.0505377	0.0498706	0.0488467	0.0520327	0.0521684	0.0535163	0.0535163	0.0526758	0.0510266
		0.0514631	0.0535398	0.0538077	0.05231	0.0540145	0.0528259	0.0528259	0.0510355	0.0520222	0.0496965	0.0520475	0.0527641	0.053271	0.0496131	0.049167	0.0493978	0.048981	0.0508998	0.052856	0.0528019	0.0525722	0.0516295	0.0490263	0.0503389	0.0543017	0.0531958	0.0530331	0.0535982	0.0549641	0.0549641	0.0527512	0.0546531	0.0529155	0.0507363	0.0487895	0.0488986	0.0492739	0.048035	0.0467612	0.049167	0.0487375	0.0503577	0.0506611	0.0518766	0.0535699	0.0527055	0.053378	0.0536001
		0.0508132	0.0508412	0.0532104	0.0520327	0.0578651	0.0474832	0.0476686	0.0499379	0.0502891	0.0509727	0.0509725	0.0507381	0.0491155	0.0491155	0.0478148	0.0495905	0.0488461	0.0500835	0.0500787	0.0542948	0.055029	0.0512344	0.0503908	0.0517156	0.0517257	0.0534257	0.052859	0.0531553	0.0535061	0.0482118	0.0479296	0.0537054	0.0511954	0.047564	0.0487979	0.0487979	0.0482182	0.0489373	0.0465978	0.0470342	0.0490231	0.0481313	0.0491707	0.0524058	0.0534393	0.0524401	0.0521499	0.052846
		0.0496686	0.0510367	0.0518003	0.0517433	0.0526209	0.0481461	0.0507008	0.0501081	0.0535182	0.0558068	0.0511635	0.0522587	0.0502953	0.0476848	0.0470924	0.0482938	0.0479218	0.0485198	0.0505525	0.0505525	0.0518976	0.05218	0.0501751	0.0508224	0.0517389	0.0520031	0.0513626	0.05233	0.0529924	0.0505078	0.0511943	0.0517885	0.0510111	0.0524883	0.050507	0.0502499	0.0496142	0.0485295	0.0480144	0.0495481	0.0478332	0.0478908	0.0478908	0.048883	0.0526394	0.052437	0.0529209	0.0531886
		0.0498195	0.0529584	0.0519604	0.0535168	0.0535168	0.0512924	0.0527501	0.0543603	0.0515423	0.0510005	0.0497264	0.0529408	0.0522039	0.0484355	0.0502511	0.049573	0.0497566	0.0509237	0.0516289	0.0516289	0.0532768	0.0533109	0.0512479	0.0502999	0.050721	0.0522626	0.0522626	0.0518903	0.0524506	0.0482992	0.0487961	0.0483026	0.0532821	0.0524305	0.0495902	0.0486037	0.0486945	0.0484392	0.0479683	0.0470825	0.0477202	0.0481083	0.0487846	0.0518114	0.0542334	0.0556597	0.0551596	0.0547028
		0.0498794	0.0506006	0.0521308	0.0502797	0.0530424	0.0514588	0.0506745	0.0517554	0.0528684	0.0533054	0.0533054	0.0501553	0.0493132	0.0477983	0.0523518	0.0519679	0.0489596	0.0502876	0.0520401	0.0530442	0.0531145	0.0522443	0.0499494	0.051034	0.0522895	0.0527624	0.0534209	0.0517656	0.0517224	0.0525965	0.050681	0.0523096	0.0523096	0.0517767	0.0482221	0.0490721	0.0519147	0.0502601	0.0473289	0.0479505	0.0484003	0.0487245	0.0494387	0.053014	0.0542413	0.055849	0.0572503	0.0571264
		0.0488676	0.0489873	0.0499771	0.0521046	0.0518883	0.050655	0.0498177	0.0488893	0.0521379	0.0493448	0.048873	0.0496047	0.0487533	0.0487533	0.0517131	0.0509402	0.0509752	0.0469784	0.0485535	0.0506205	0.0522883	0.0510388	0.0495842	0.0502301	0.0510361	0.0506806	0.0508492	0.0508173	0.0520259	0.0511771	0.0511739	0.0529147	0.0540771	0.0507669	0.0513288	0.0507265	0.0507265	0.0492979	0.0487083	0.0477322	0.0481201	0.0484723	0.0484083	0.0496928	0.0546288	0.053683	0.0570496	0.0564622
		0.0495285	0.0478046	0.047825	0.0476112	0.0525973	0.0543298	0.0551857	0.0513352	0.051202	0.0526943	0.048699	0.050136	0.0486858	0.0487617	0.0481405	0.0491455	0.0489985	0.0499877	0.0490256	0.0498657	0.0498657	0.0506642	0.051059	0.0499355	0.0499355	0.0502007	0.0513481	0.0523588	0.0524094	0.0512845	0.0514522	0.0505276	0.0513516	0.0524161	0.0507497	0.0509791	0.0496499	0.0487848	0.0480042	0.0508601	0.0516055	0.0512482	0.0512482	0.0509336	0.0519932	0.0525383	0.054083	0.05551
		0.0523313	0.0493968	0.0480867	0.0506705	0.0506705	0.0518318	0.051065	0.0543691	0.0497205	0.0493275	0.0522502	0.0499066	0.048923	0.0482175	0.0469264	0.0484489	0.0500385	0.0502966	0.0514171	0.0501263	0.0499561	0.0513476	0.0515524	0.0533781	0.0525387	0.0529102	0.0529102	0.0528969	0.0563959	0.0510478	0.0519072	0.0521024	0.0524637	0.0564079	0.0561399	0.0544255	0.0513565	0.0518702	0.0476997	0.0502456	0.0536764	0.0538115	0.0540972	0.0534862	0.0546517	0.055592	0.0562177	0.0575401
		0.052019	0.048837	0.0480436	0.0503032	0.0520013	0.0528275	0.0524975	0.0494246	0.0528439	0.0491258	0.048684	0.048684	0.0496959	0.0486703	0.0478029	0.0494705	0.0501372	0.0506513	0.0509078	0.0517345	0.0499995	0.0508751	0.0513335	0.0501509	0.0519297	0.0521478	0.0525562	0.0522153	0.0505223	0.0518803	0.0495989	0.0531365	0.0544255	0.0544255	0.0531993	0.0535039	0.0498209	0.0504361	0.0500658	0.0484724	0.0500614	0.052604	0.0538217	0.0559254	0.0552805	0.0579627	0.0575981	0.0584558
		0.0500371	0.0490294	0.0477996	0.0484472	0.0510759	0.0529401	0.0515179	0.0523565	0.0500302	0.051584	0.0501545	0.0457659	0.0481434	0.0506296	0.0498578	0.0487971	0.0485337	0.0485337	0.0524139	0.0544431	0.0507501	0.0512407	0.0523688	0.0519392	0.0514605	0.0512651	0.0508739	0.0515937	0.0504995	0.0503464	0.0516363	0.0517551	0.0548422	0.0541297	0.0531051	0.0527557	0.0522406	0.0532598	0.0520017	0.0520017	0.0544706	0.0528828	0.0516295	0.0541837	0.0531247	0.0560467	0.0567418	0.0569752
		0.048079	0.0464659	0.0464659	0.0478286	0.0479422	0.0493074	0.0490603	0.0570767	0.0495755	0.0480158	0.0492931	0.0477534	0.0482013	0.0537772	0.0538228	0.0490438	0.0502438	0.052393	0.0527547	0.052448	0.0525947	0.0516991	0.0533447	0.0541546	0.0541546	0.0533412	0.0509999	0.0509055	0.0502836	0.0500436	0.0507728	0.0536513	0.0535209	0.0535701	0.0546746	0.0523545	0.052063	0.0535786	0.0539105	0.0546272	0.053532	0.0552861	0.0536899	0.0546036	0.054533	0.054533	0.0569781	0.0565925
		0.0492381	0.0472363	0.0476222	0.0475897	0.0491133	0.0486103	0.0488566	0.0494337	0.0494337	0.0477986	0.0482906	0.0474187	0.051773	0.0517897	0.0496528	0.0490719	0.0485072	0.0508783	0.0513696	0.0528844	0.0508821	0.051664	0.0498009	0.0511314	0.0515381	0.0524444	0.0512917	0.0497971	0.0502077	0.0513423	0.0513423	0.0521823	0.0517766	0.0527878	0.0528828	0.0524559	0.0517767	0.0521262	0.0540819	0.0523592	0.0535119	0.0560237	0.0532011	0.0533967	0.0553681	0.0553179	0.0553297	0.0552255
		0.0496667	0.0483236	0.0480436	0.04835	0.0493447	0.0491675	0.0457575	0.0468444	0.0492659	0.0490644	0.0474363	0.0491289	0.0488382	0.0494766	0.0485877	0.0485877	0.0492412	0.0495007	0.05256	0.0496847	0.0521043	0.0508557	0.0505046	0.0514078	0.0516334	0.051286	0.0500845	0.0484621	0.04915	0.0501592	0.0505386	0.0520525	0.0528506	0.0531298	0.0513368	0.0528982	0.0528982	0.0508813	0.0532656	0.0536562	0.0550582	0.0563392	0.0559354	0.0566696	0.0559684	0.0523604	0.052393	0.0550925
		0.0509633	0.0493459	0.050152	0.0488308	0.0489242	0.0474805	0.0476094	0.0471268	0.0465889	0.0488619	0.0470011	0.0472257	0.0475289	0.0490139	0.0502101	0.0497982	0.0523786	0.0501914	0.0499671	0.0505687	0.0524778	0.0524778	0.0537796	0.0496023	0.0508369	0.0501945	0.0502214	0.0503988	0.0495813	0.0507725	0.0514623	0.0528548	0.0529854	0.0541656	0.0525462	0.0536828	0.0528386	0.0498479	0.0523717	0.053736	0.0552864	0.053614	0.053614	0.0534532	0.0536892	0.0577623	0.057169	0.0550872
		0.0521989	0.0504275	0.0501076	0.0501076	0.0484507	0.047665	0.0481308	0.0474794	0.0441276	0.0461926	0.0454768	0.0463787	0.0486529	0.0491713	0.0499758	0.0510959	0.0537635	0.0510711	0.0541499	0.0529201	0.0524283	0.0511397	0.0515963	0.0522205	0.0522205	0.0513614	0.0514627	0.0497085	0.0475089	0.0487265	0.0505626	0.050991	0.0513798	0.0529685	0.0529503	0.0530891	0.0519241	0.0488605	0.0495062	0.0499884	0.0525376	0.05427	0.0544002	0.0540755	0.0556036	0.0556036	0.0559159	0.056307
		0.0569942	0.052603	0.0483748	0.0479134	0.0471197	0.0466521	0.0488625	0.0463049	0.0469222	0.0469222	0.0462102	0.0464348	0.0489553	0.0496045	0.0521411	0.0495637	0.049346	0.0527553	0.0505024	0.0519319	0.0521244	0.0526067	0.0528895	0.0518414	0.0494279	0.0483846	0.0481329	0.0471856	0.0468616	0.0479901	0.0479901	0.050103	0.0490421	0.048474	0.0496758	0.0505005	0.0519113	0.0518624	0.0515451	0.0529532	0.0541378	0.0523509	0.053198	0.055266	0.0538833	0.0549934	0.0547107	0.0549103
		0.0536766	0.0515871	0.0502815	0.0486254	0.0494333	0.051943	0.0485417	0.0471347	0.0466067	0.0476283	0.0475541	0.0496813	0.048449	0.0481372	0.0507726	0.0507726	0.0512613	0.0496732	0.0503089	0.0516978	0.0526966	0.0492548	0.0502346	0.0509787	0.0505531	0.0499522	0.0490753	0.0463185	0.0448414	0.0476004	0.0480041	0.0481496	0.0502298	0.0519698	0.0517687	0.0514522	0.0514522	0.052418	0.0503393	0.0502255	0.0498444	0.0528991	0.0526035	0.0540101	0.0540003	0.0536899	0.0537484	0.0556236
		0.0531862	0.0531862	0.0507653	0.050784	0.0523389	0.0510843	0.0502481	0.0470268	0.05003	0.0496639	0.0511037	0.0493112	0.0486252	0.0482872	0.0511977	0.0496571	0.0479678	0.0468595	0.0512455	0.0499825	0.0482058	0.0482058	0.0477503	0.0515133	0.048878	0.0474079	0.0477556	0.0469643	0.0453112	0.0458452	0.0468153	0.0481534	0.0515191	0.0493915	0.0511857	0.0506193	0.0517514	0.052127	0.0501704	0.0494111	0.0505093	0.0532795	0.0532795	0.053753	0.0548371	0.0534525	0.0557586	0.0548118
		0.0521978	0.0533541	0.0507621	0.0513696	0.0504538	0.0507475	0.0473177	0.0473177	0.0478551	0.0458116	0.0466162	0.0487822	0.0496955	0.0512788	0.050756	0.0503478	0.0477462	0.0488835	0.0494181	0.0523957	0.0506782	0.0505592	0.0516807	0.0524159	0.0488747	0.0482117	0.0505087	0.0505087	0.0500002	0.0470514	0.046126	0.0488352	0.0498497	0.0499863	0.0511478	0.0535967	0.051107	0.0520965	0.0498171	0.0471069	0.0476258	0.0495518	0.05002	0.0536737	0.0539039	0.0565011	0.0544161	0.0550005
		0.0548488	0.0538868	0.052763	0.0538785	0.050028	0.0547944	0.0531953	0.0523863	0.0516121	0.0508405	0.0497888	0.0512472	0.0489215	0.0489215	0.0520224	0.0519327	0.0506307	0.050882	0.0513137	0.0554604	0.0525301	0.0517467	0.0524713	0.0511113	0.0505516	0.0512057	0.0502813	0.0500628	0.0500984	0.0491264	0.0461907	0.0494971	0.0505843	0.0505843	0.0532227	0.0547564	0.0526249	0.0521705	0.0507736	0.0484541	0.0479209	0.0499987	0.0524137	0.0529009	0.0519255	0.0546381	0.0555124	0.055969
		0.0511363	0.0528072	0.0499465	0.0520315	0.0489133	0.054596	0.0504128	0.0517294	0.0507741	0.0518164	0.0551778	0.053158	0.0490009	0.0479594	0.0513825	0.0513517	0.0508262	0.0512459	0.0506708	0.0506708	0.0536472	0.0517183	0.0522958	0.0516618	0.0514581	0.0514149	0.0524859	0.0526226	0.0514816	0.0499147	0.049481	0.0486339	0.0507091	0.0525727	0.053193	0.0531259	0.0517761	0.050779	0.0521884	0.0521884	0.0514341	0.0506265	0.0542886	0.0540098	0.0532044	0.0539736	0.0550985	0.0532189
		0.0509951	0.0520166	0.0517967	0.0529644	0.0529644	0.0503626	0.0496814	0.051487	0.0481077	0.049735	0.0507965	0.0538089	0.0521219	0.0521599	0.0512036	0.0517144	0.0501124	0.0516048	0.0507842	0.0522071	0.0505795	0.050072	0.0505135	0.0506036	0.0512941	0.0512941	0.0505938	0.0511888	0.0509691	0.0516717	0.0492698	0.0490435	0.0505708	0.0530203	0.0548206	0.0534512	0.0529957	0.0531708	0.0528794	0.0547829	0.0537015	0.0519029	0.0514851	0.0523434	0.0526718	0.0526718	0.054907	0.0550323
		0.0501275	0.0513847	0.0517791	0.0571064	0.0498914	0.0516009	0.0520064	0.0542585	0.0505649	0.0496788	0.0496788	0.0504528	0.051523	0.0530231	0.0541587	0.0533587	0.0527595	0.054881	0.0539083	0.0555686	0.0541945	0.0513983	0.0521343	0.0513207	0.0519368	0.0521906	0.0522834	0.0516765	0.0525733	0.0512394	0.04986	0.04986	0.0512772	0.0537846	0.054063	0.0534004	0.0561829	0.0553536	0.0555155	0.0551284	0.0531668	0.0523501	0.0511449	0.0515358	0.0541806	0.0542185	0.0530316	0.0537202
		0.0529644	0.0520473	0.0512287	0.0528407	0.0516614	0.0488941	0.0526756	0.0534598	0.0523086	0.0515666	0.0502251	0.0493848	0.0504572	0.0489379	0.0535145	0.0527279	0.0527279	0.0559735	0.0549398	0.0538625	0.0540741	0.0518963	0.0531121	0.0518278	0.0514349	0.0523664	0.0528058	0.0530364	0.0528072	0.0536337	0.0527993	0.0541256	0.0563562	0.0558048	0.0554116	0.0548765	0.0546633	0.0546633	0.0570036	0.0563272	0.0543737	0.0530839	0.0534039	0.054859	0.0551312	0.0560326	0.0546621	0.0512858
		0.0509016	0.0527381	0.0527381	0.0554537	0.0551391	0.055825	0.0534161	0.0509739	0.0494497	0.0496777	0.050578	0.0489716	0.0498754	0.0511151	0.0511146	0.0553074	0.051484	0.0527195	0.0522764	0.0509714	0.0507122	0.0514434	0.0514434	0.0523479	0.0515307	0.0506452	0.0517553	0.0519055	0.052416	0.054277	0.0542509	0.0532792	0.0549295	0.0563969	0.0557395	0.0591688	0.0585911	0.057906	0.0553693	0.054154	0.0541189	0.0542801	0.0546167	0.0546167	0.0543787	0.055089	0.0535625	0.0515552
		0.0522621	0.0535301	0.0536176	0.0544046	0.0507803	0.0522761	0.0504438	0.051074	0.051074	0.0502393	0.0509457	0.0503544	0.0515464	0.0513312	0.0510142	0.051135	0.0529498	0.0519518	0.0532422	0.0517593	0.0509489	0.0527215	0.0506872	0.0482977	0.0503098	0.0525205	0.0533164	0.0545594	0.0545594	0.0552254	0.0555415	0.0558239	0.0557683	0.0551287	0.0567344	0.0594022	0.0589692	0.058252	0.0584848	0.0588463	0.0559672	0.0536519	0.0542488	0.0551505	0.0532621	0.052919	0.0510242	0.0536777
		0.0542445	0.0528577	0.0512618	0.0518008	0.0548291	0.0534405	0.0537391	0.0520846	0.0512467	0.0522141	0.0519614	0.0516308	0.0505021	0.0510525	0.0510525	0.0544356	0.0539414	0.0538635	0.0505509	0.0506967	0.0535165	0.05356	0.0503052	0.0502701	0.050213	0.0517333	0.050277	0.0533499	0.0537639	0.0549682	0.0561082	0.0573305	0.0560307	0.0548215	0.0548215	0.0600903	0.0602205	0.0600917	0.062373	0.0604636	0.0582046	0.0547822	0.0543879	0.0548576	0.055162	0.0540436	0.0532259	0.0515709
		0.0538464	0.0536304	0.053524	0.0539919	0.054575	0.0549816	0.0553079	0.0526674	0.0535551	0.0510476	0.050758	0.051085	0.0519503	0.0522183	0.054468	0.0554635	0.0553726	0.0533126	0.0542107	0.0528384	0.0528384	0.0532004	0.0514272	0.048374	0.0512746	0.0521186	0.0531882	0.0533054	0.0528215	0.0541211	0.0556694	0.0562632	0.0584764	0.0612384	0.0598235	0.0581494	0.0604378	0.0615706	0.0620774	0.0587759	0.0587759	0.0569464	0.0570374	0.0563553	0.055643	0.0527178	0.0547484	0.0530489
		0.0522544	0.0598293	0.0589032	0.0564427	0.0564904	0.0550665	0.0550665	0.0549716	0.0539516	0.0523499	0.0524458	0.0509778	0.0503483	0.0513662	0.0537714	0.0541993	0.0532149	0.0510795	0.0517139	0.0526279	0.0517172	0.0516703	0.0503131	0.0500318	0.0494573	0.0511241	0.0511241	0.0509468	0.0503515	0.0542541	0.054212	0.0558899	0.055725	0.0574695	0.0591555	0.059772	0.0580969	0.0582134	0.0573947	0.0567386	0.0548177	0.0568118	0.0559806	0.057388	0.0527802	0.0527802	0.0547429	0.056173
		0.0571475	0.0558858	0.0561147	0.0541249	0.0552123	0.0545138	0.0532689	0.0533087	0.0542482	0.0564638	0.0524281	0.0520117	0.0520117	0.051496	0.0525785	0.0525406	0.0511708	0.052029	0.0529029	0.0534314	0.0531151	0.0521331	0.0515604	0.0532175	0.0502464	0.0519799	0.0534607	0.0518597	0.0502063	0.0516797	0.053783	0.053783	0.0548457	0.0557401	0.0563766	0.0584209	0.058144	0.0592231	0.0565135	0.0571068	0.054379	0.0536854	0.0531223	0.0543442	0.0526617	0.0547803	0.0556417	0.0543095
		0.0537064	0.0573767	0.056157	0.0579006	0.0554213	0.0537396	0.058561	0.0536523	0.054031	0.0546991	0.0572192	0.0551829	0.0535961	0.0547001	0.0528403	0.0523199	0.0535533	0.0535533	0.0523116	0.0541268	0.0545144	0.0559317	0.0514886	0.0522332	0.0527044	0.0527973	0.0502131	0.0510676	0.0522593	0.0513734	0.0508034	0.05274	0.0545324	0.0541448	0.0533086	0.0572341	0.0582148	0.0582148	0.0590688	0.0559407	0.0580425	0.056817	0.0541851	0.0528782	0.0551002	0.055956	0.0549317	0.0535111
		0.0530684	0.0544834	0.0565974	0.0571727	0.0571727	0.0560739	0.0561335	0.0524426	0.0517496	0.053379	0.054263	0.053068	0.0538324	0.0536543	0.0564725	0.0548	0.0533177	0.0527538	0.0501641	0.0536274	0.0523063	0.0539495	0.0520845	0.0520845	0.0515196	0.0523617	0.0526131	0.051753	0.051817	0.055027	0.0504316	0.0543141	0.053481	0.0546282	0.0536804	0.0573094	0.0580461	0.0554472	0.0579994	0.0596535	0.057897	0.0567289	0.0563862	0.0563862	0.0564339	0.0591394	0.0544671	0.0572289
		0.0556064	0.0562502	0.0547701	0.0561111	0.0562596	0.0554175	0.0536768	0.0536768	0.0523489	0.0538921	0.0542394	0.0529087	0.0539043	0.0535921	0.0543813	0.0539569	0.0542775	0.0522281	0.0536001	0.0542168	0.052702	0.0532257	0.0555592	0.0525969	0.051712	0.0515574	0.0515574	0.0513085	0.0517344	0.0507213	0.05406	0.0541459	0.0548777	0.0537202	0.0549418	0.0551441	0.0569613	0.0569445	0.0563768	0.0540304	0.0564979	0.0573549	0.0578323	0.0568748	0.057218	0.0558436	0.0558436	0.055678
		0.0542053	0.0538943	0.056342	0.0554844	0.0541583	0.0547366	0.0534478	0.0547249	0.0553702	0.057224	0.0553128	0.0538173	0.0538173	0.0546122	0.0552705	0.0521472	0.0520888	0.0537163	0.0540557	0.0567338	0.0559889	0.0559586	0.0535485	0.052382	0.0500462	0.0520999	0.0507317	0.0533439	0.0504869	0.052757	0.0536509	0.0557689	0.0557689	0.0574507	0.0548476	0.0540941	0.0549914	0.055823	0.0555578	0.0559314	0.0556597	0.0589239	0.0562552	0.0581599	0.0560495	0.0576642	0.0552396	0.0558896
		0.0542023	0.0540462	0.0558617	0.0544702	0.0554632	0.0554196	0.0543626	0.0557328	0.0532009	0.0550439	0.0552154	0.0550578	0.0557092	0.0547166	0.0539992	0.052504	0.0526495	0.0544781	0.0544781	0.053383	0.0540584	0.052509	0.0540513	0.0532354	0.0499875	0.0493724	0.049177	0.05192	0.05094	0.0510165	0.0510339	0.0504951	0.0527066	0.0543378	0.0539938	0.0576027	0.0568678	0.0568678	0.0569733	0.0559796	0.0562912	0.0581064	0.0576653	0.0531269	0.0532176	0.0543505	0.0544756	0.0536645
		0.0549821	0.0553987	0.0543806	0.053422	0.053422	0.0571272	0.0538292	0.0539309	0.0548884	0.0543786	0.0541022	0.054941	0.0555988	0.0566748	0.0552215	0.0529527	0.0527797	0.0519801	0.0540694	0.0552978	0.0560616	0.0548195	0.0525722	0.0537453	0.0537453	0.050596	0.0508506	0.0527978	0.0517294	0.0547609	0.0502045	0.0519086	0.0528792	0.0535489	0.0552943	0.0576347	0.0557769	0.0589802	0.0561854	0.0552798	0.0581517	0.0565886	0.0552256	0.0552256	0.0564081	0.0551468	0.0569228	0.0568923
		0.055796	0.0564273	0.0564123	0.0548178	0.0532777	0.0535895	0.0526556	0.0526748	0.054643	0.0554023	0.0554023	0.0543875	0.0559755	0.0557342	0.0559625	0.0545293	0.0530705	0.052186	0.052322	0.0541121	0.0538506	0.0547434	0.0526714	0.0501378	0.0515718	0.0529459	0.0504291	0.0520336	0.0521006	0.0521006	0.0526104	0.0579241	0.0557427	0.0531914	0.0525328	0.0563042	0.0543185	0.0565093	0.0544522	0.0548231	0.0594353	0.0594454	0.0557945	0.057776	0.0549805	0.056228	0.0561423	0.0563754
		0.0538717	0.0552141	0.0564256	0.0572551	0.0556068	0.053405	0.0537571	0.0533264	0.0522144	0.0518975	0.0538844	0.0549756	0.0553318	0.0548106	0.0560525	0.0541779	0.0541779	0.0543476	0.0546708	0.0530555	0.0532705	0.0547038	0.0514723	0.0525694	0.0521495	0.0511116	0.0513555	0.0510852	0.0547413	0.0521995	0.0597516	0.0606282	0.0517359	0.0518807	0.0507241	0.0507241	0.0525143	0.0546069	0.0552246	0.0575148	0.0602655	0.0614446	0.0552585	0.0554339	0.0579617	0.0574183	0.0583658	0.0586833
		0.0564021	0.0560607	0.0560607	0.0573305	0.0568918	0.057376	0.0547016	0.0542564	0.0529629	0.0537073	0.0539912	0.0549365	0.0549122	0.0540383	0.0547182	0.0559299	0.0548477	0.0541248	0.0556966	0.0547298	0.0547383	0.0547383	0.0556572	0.0529439	0.0542121	0.0515942	0.0514938	0.0510709	0.0522875	0.0524284	0.0564417	0.0580765	0.0541183	0.05462	0.0530079	0.0522375	0.0525815	0.0540941	0.0575642	0.0624661	0.0624661	0.058871	0.0572525	0.0581888	0.056796	0.0504979	0.0549334	0.0583256
		0.0596794	0.0550981	0.0572055	0.0561779	0.055687	0.0566913	0.0550766	0.0563476	0.0557091	0.054241	0.0547418	0.0547418	0.0554602	0.0554359	0.0550761	0.0560907	0.0558133	0.053152	0.0567082	0.0566291	0.0536053	0.0519142	0.0533708	0.0531254	0.0522694	0.0510698	0.0507905	0.050529	0.052552	0.0503218	0.0503218	0.052431	0.0528156	0.0529347	0.0550471	0.0552411	0.0536295	0.051748	0.0583967	0.0647088	0.0568208	0.056089	0.057878	0.0575923	0.0517598	0.0567781	0.0558423	0.0553041
		0.0545016	0.0556966	0.0544756	0.0539692	0.0561123	0.0543754	0.055611	0.0541294	0.0536569	0.0532776	0.0534477	0.0556587	0.0544823	0.0550365	0.0556601	0.0567958	0.0567958	0.0544833	0.0567444	0.055953	0.0553179	0.0548341	0.0528989	0.0539341	0.0538897	0.0539411	0.0523883	0.0522128	0.0523813	0.0531235	0.0534825	0.0533077	0.0542551	0.057369	0.0556417	0.0556417	0.05549	0.0547882	0.0557483	0.0570574	0.058392	0.0611323	0.0552708	0.0562941	0.0530887	0.0537589	0.0568038	0.0550693
		0.0574512	0.0542105	0.0534107	0.0534107	0.0569116	0.0550918	0.0538798	0.0547656	0.0551341	0.0533413	0.0517793	0.0541864	0.0546105	0.0556326	0.0556611	0.0563863	0.0547939	0.0565274	0.0542981	0.0547376	0.0530123	0.0527186	0.0527186	0.0553313	0.056059	0.0562106	0.0546433	0.0546813	0.0523141	0.0524301	0.0552544	0.0553101	0.0579981	0.056307	0.0553486	0.0541672	0.0531185	0.0546837	0.0573697	0.0560628	0.0560628	0.0566984	0.0580331	0.0546646	0.0526717	0.0562598	0.0523855	0.053754
		0.0544064	0.0559816	0.0546261	0.056313	0.057382	0.0553609	0.0554631	0.0550413	0.0550413	0.0556058	0.0533127	0.0527373	0.0527632	0.0548523	0.0556701	0.0571819	0.056898	0.0551315	0.0552468	0.056376	0.0532886	0.0553662	0.0561404	0.0558717	0.0547799	0.0539568	0.0518544	0.0518544	0.0528889	0.0549497	0.0546293	0.0570518	0.0594439	0.0590148	0.0555269	0.0563374	0.0549437	0.0560195	0.0574831	0.0561071	0.0567897	0.0571271	0.0562007	0.0545825	0.0518685	0.0522812	0.0522812	0.0550834
		0.0568414	0.056381	0.056858	0.0547743	0.057672	0.0558093	0.056529	0.0575309	0.0566855	0.0546513	0.0540005	0.054794	0.055614	0.0539605	0.0539605	0.0552134	0.0540029	0.0531387	0.054477	0.0541056	0.0551712	0.0553704	0.0579306	0.0574072	0.0565552	0.0570092	0.0552162	0.0564813	0.0552547	0.0572305	0.054541	0.0546605	0.0546605	0.0577287	0.0572466	0.0559112	0.0551254	0.0557352	0.0601297	0.0560562	0.0548342	0.0544305	0.0580723	0.0568792	0.0559146	0.0549752	0.0561642	0.0550998
		0.0561053	0.0561053	0.0559654	0.0548966	0.053201	0.0541057	0.0551632	0.0567128	0.0558555	0.0561546	0.0535081	0.0531725	0.0539019	0.0546542	0.0546778	0.0543653	0.0537944	0.053105	0.0538243	0.0538243	0.054311	0.0563398	0.0547439	0.0572931	0.0581317	0.0577058	0.0585528	0.0552011	0.0545732	0.0561554	0.0558326	0.0576957	0.0569911	0.0565944	0.0556284	0.0524843	0.0534934	0.0592951	0.0592951	0.0622202	0.0639526	0.0555509	0.0575653	0.0596989	0.0564685	0.05762	0.0549061	0.0564884
		0.0574761	0.0555455	0.0588368	0.0560669	0.0564055	0.0590221	0.0590221	0.0592362	0.0577308	0.0580358	0.0568593	0.0532291	0.0519928	0.0542329	0.0587865	0.0545433	0.0567371	0.0533873	0.05337	0.0542316	0.0545126	0.0546436	0.0588321	0.0599253	0.0600262	0.0600262	0.0577434	0.056994	0.0591062	0.0552323	0.0563418	0.0591868	0.0568757	0.0592568	0.058739	0.0568757	0.0531582	0.0562951	0.0586049	0.0570089	0.0572112	0.0584948	0.0546343	0.0546343	0.0545011	0.054368	0.0537846	0.0552686
		0.0571992	0.0573345	0.0585215	0.054671	0.0549804	0.0559768	0.0573892	0.0583838	0.0578186	0.0559144	0.0530869	0.0530035	0.0530035	0.0523829	0.0579608	0.0581864	0.0596373	0.0593132	0.0587825	0.0565648	0.0571801	0.0576648	0.0584539	0.0598845	0.0614887	0.060548	0.061194	0.0577246	0.0578742	0.0555825	0.0555825	0.0584297	0.0571784	0.0581885	0.0623348	0.059589	0.0556709	0.055345	0.0568065	0.0553799	0.0574232	0.0568776	0.0549946	0.0550277	0.0538704	0.0515158	0.051149	0.0549009
		0.0579893	0.0585685	0.0567644	0.0555047	0.0551263	0.0548428	0.056392	0.0568691	0.0588831	0.0584174	0.0539724	0.0547527	0.0546435	0.055882	0.0568492	0.0566053	0.0558243	0.0558243	0.0581241	0.0570694	0.0558957	0.0561531	0.0602221	0.0646276	0.063616	0.0607154	0.0615826	0.0581064	0.0604619	0.0580567	0.0573356	0.0581772	0.059894	0.0612872	0.0603931	0.0603931	0.0598848	0.056954	0.0607109	0.0586537	0.0574055	0.0579	0.0559882	0.0570022	0.0553165	0.0539861	0.0539065	0.0540062
		0.053421	0.0524228	0.0540382	0.0566632	0.0566632	0.0555423	0.05798	0.0591514	0.0586635	0.0568925	0.0562423	0.0561618	0.0583432	0.0567959	0.0581701	0.0585423	0.055654	0.0555825	0.0603581	0.0557407	0.0577363	0.0600469	0.0600469	0.0597368	0.0640243	0.0640414	0.0593524	0.0564634	0.0613891	0.0538034	0.0556764	0.0594253	0.0576217	0.0578152	0.0616487	0.060058	0.0560473	0.056559	0.0534503	0.0597663	0.0562575	0.0562575	0.0546358	0.0565218	0.0550434	0.0564497	0.0564839	0.0583909
		0.0540247	0.0524545	0.0552847	0.0541806	0.055301	0.0552265	0.0564092	0.0567142	0.0574485	0.0576711	0.0576711	0.0552198	0.0564133	0.0561234	0.0574238	0.0557157	0.0570415	0.056447	0.0578574	0.0551957	0.057566	0.0581406	0.0621413	0.0605816	0.0622033	0.0652317	0.0612647	0.058266	0.058266	0.0576312	0.0571343	0.0605533	0.0579642	0.0605823	0.0567285	0.0615163	0.0595341	0.0555906	0.0558247	0.0634836	0.0562735	0.0556338	0.058105	0.0594791	0.0568478	0.0571942	0.0571942	0.0587607
		0.0556101	0.0550304	0.0562839	0.0533568	0.0518559	0.0523725	0.0554026	0.0550642	0.056769	0.054888	0.0552187	0.0561673	0.0570424	0.0554273	0.0545983	0.0545983	0.0581527	0.0600234	0.0593049	0.0584293	0.0571706	0.0608223	0.0605115	0.0601595	0.0603096	0.064542	0.0643276	0.0600891	0.0620249	0.0604903	0.0608456	0.0585859	0.0614704	0.0614704	0.0600401	0.0564887	0.0574961	0.0581316	0.0596277	0.0573227	0.0611081	0.0584032	0.0572385	0.0571705	0.0589457	0.0551679	0.0536376	0.0560456
		0.0579846	0.0535509	0.0535509	0.0536614	0.0531257	0.0533782	0.0546211	0.0555608	0.055051	0.0578359	0.0570273	0.0566926	0.054993	0.056081	0.0577477	0.0609701	0.0621327	0.0606605	0.0592056	0.0584349	0.0584349	0.0629501	0.0615255	0.0595983	0.0577186	0.0581091	0.0620024	0.0625303	0.063114	0.0614965	0.0624012	0.0610746	0.0629042	0.0611463	0.0571289	0.0594001	0.0592915	0.058919	0.058919	0.0615991	0.0597297	0.0610916	0.0583864	0.05805	0.0586587	0.0591161	0.0569466	0.0561914
		0.0540362	0.0548574	0.0548781	0.0495813	0.0506362	0.0521187	0.0548301	0.0572192	0.0572192	0.058389	0.0579449	0.0576287	0.0564947	0.0587303	0.060069	0.0608447	0.0629591	0.0587057	0.0601275	0.0598185	0.0612794	0.0620958	0.0604612	0.058357	0.0590316	0.0590316	0.0599851	0.0625232	0.0630539	0.0603391	0.0589936	0.0607862	0.0634259	0.0597226	0.0605566	0.0592976	0.0599693	0.0583186	0.0608212	0.0635767	0.0615627	0.0636673	0.0598565	0.0598565	0.0609867	0.0589088	0.0604612	0.056954
		0.0550284	0.0539004	0.0537719	0.0529806	0.052121	0.0507177	0.0519218	0.0549596	0.057132	0.0559329	0.0568819	0.0572446	0.0583263	0.0583263	0.0584787	0.0601407	0.0613692	0.0593607	0.0594923	0.0625865	0.060842	0.0600499	0.0629689	0.0624286	0.0610392	0.0621093	0.0650193	0.0618129	0.0611973	0.0627344	0.0601456	0.0601456	0.0609876	0.064594	0.0608746	0.0578052	0.0582214	0.0582423	0.0587115	0.0630837	0.0594814	0.0639889	0.0589427	0.0657111	0.0657149	0.0617387	0.0591203	0.0577201
		0.057721	0.055156	0.0533332	0.0514866	0.052689	0.0524795	0.0517595	0.0556565	0.0557477	0.0542237	0.0570597	0.0564155	0.0578257	0.0572995	0.0571246	0.0576032	0.0580871	0.0584402	0.0584402	0.058253	0.0586954	0.0619577	0.0638351	0.0658487	0.0658666	0.0599079	0.0603266	0.0590327	0.0604789	0.0628546	0.0651595	0.0586095	0.0608261	0.0593566	0.0575212	0.0577387	0.0577387	0.0582156	0.059714	0.0616791	0.0582198	0.0686823	0.0593424	0.0618386	0.0589318	0.0599345	0.0624849	0.0608875
		0.0523325	0.0532408	0.0544946	0.0537824	0.055887	0.0543384	0.0543384	0.0549298	0.0547632	0.0537731	0.0561489	0.057234	0.0557986	0.0560118	0.0567326	0.0581307	0.0606823	0.0608033	0.0613739	0.0598015	0.0607614	0.0600972	0.0665735	0.0665735	0.0637021	0.0609096	0.0595178	0.0553955	0.0587717	0.0611667	0.0624426	0.0597852	0.0565901	0.0579115	0.0571844	0.0577687	0.0587201	0.0583214	0.0600904	0.0593132	0.0596089	0.0596089	0.0634097	0.0596623	0.0595066	0.0608197	0.0608922	0.0635754
		0.0527233	0.0532787	0.0574169	0.052361	0.0537053	0.054538	0.0551798	0.0559807	0.0558276	0.057115	0.0549841	0.0549841	0.0575989	0.053566	0.0544251	0.0593732	0.0566011	0.0578605	0.0579035	0.058824	0.0575328	0.059798	0.0616368	0.0613069	0.0597988	0.0654106	0.0563889	0.055885	0.055885	0.0623835	0.0604055	0.0619052	0.061284	0.0614257	0.0589381	0.0581991	0.0596926	0.057136	0.0601103	0.0587226	0.0619726	0.0647228	0.062139	0.0613912	0.0601592	0.0599377	0.0599377	0.0626045
		0.0519418	0.0519418	0.0521169	0.0514767	0.0525669	0.0518703	0.0564857	0.0577794	0.0574601	0.0556785	0.0553385	0.0561458	0.0559315	0.0551348	0.0548564	0.0598101	0.0580861	0.0614323	0.0578556	0.0578556	0.0579878	0.0566999	0.0591757	0.0586934	0.0606471	0.0638847	0.0685301	0.0585044	0.0600672	0.0617683	0.0582396	0.0606021	0.0604161	0.058737	0.058576	0.0572774	0.0572774	0.0604098	0.061653	0.0592793	0.0579979	0.0603884	0.0603073	0.0604281	0.0607089	0.057781	0.0613088	0.0570511
		0.0508268	0.0520414	0.0511286	0.0521899	0.0502525	0.0517709	0.0517709	0.0572	0.0607718	0.0569168	0.0559576	0.0562166	0.0545326	0.0552635	0.056134	0.0567041	0.0561593	0.0587265	0.0587634	0.0586403	0.0613427	0.0559792	0.0559953	0.0575942	0.0575942	0.0606488	0.0621631	0.0611371	0.059038	0.0597275	0.0603541	0.0608325	0.0584947	0.0617223	0.0621676	0.0575862	0.057562	0.0630584	0.0602752	0.059004	0.0589879	0.0589879	0.0657611	0.0616958	0.0566795	0.057612	0.0582695	0.0580011
		0.0520738	0.0487749	0.0536939	0.0517456	0.0544897	0.0543014	0.0524408	0.0530254	0.0535642	0.0576416	0.0542937	0.0542937	0.0547839	0.0569522	0.0552383	0.0545007	0.0559059	0.0602128	0.0565776	0.057155	0.0591436	0.0577928	0.0556155	0.0615301	0.0584983	0.0583595	0.061364	0.059319	0.0582386	0.0582386	0.0604571	0.059885	0.0591164	0.0576059	0.0579601	0.0571165	0.0582165	0.0583568	0.0621095	0.0614025	0.0589133	0.0599183	0.0627473	0.0608872	0.0662339	0.0604046	0.0604046	0.059994
		0.0512018	0.0493303	0.0538275	0.0504946	0.0524761	0.0514834	0.0528095	0.0532521	0.0530883	0.054273	0.0570781	0.0581925	0.0607321	0.0630362	0.0537528	0.0534293	0.0534293	0.0561397	0.0552018	0.0571761	0.0579836	0.0587795	0.0576586	0.0556357	0.0612175	0.0595002	0.0588371	0.0586675	0.0566367	0.0597813	0.0571263	0.0593127	0.0562141	0.0615889	0.0615889	0.0575828	0.0589381	0.0616323	0.0638041	0.0653533	0.0681068	0.0590532	0.0581796	0.0605828	0.0636563	0.0681583	0.0574595	0.0579139
		0.0502997	0.0488645	0.0471739	0.0514056	0.0514056	0.0483295	0.0532215	0.0533713	0.0494313	0.0541518	0.0534394	0.0614016	0.0573518	0.0614679	0.0519585	0.0530111	0.0550841	0.0559675	0.0548082	0.0574213	0.0597723	0.0597723	0.0599648	0.0583523	0.0592354	0.06091	0.0608821	0.059514	0.0594937	0.0580281	0.0591682	0.0614688	0.0591228	0.0580776	0.0609754	0.0572807	0.059374	0.0608558	0.0607115	0.0607115	0.0608683	0.0608143	0.0610356	0.0563319	0.0602661	0.0632217	0.0575772	0.0611263
		0.0514797	0.0497036	0.0482346	0.0510303	0.0538288	0.0511749	0.0530067	0.0513066	0.0502453	0.0502453	0.0517202	0.0531233	0.0518626	0.0541119	0.0536117	0.0609095	0.0535523	0.0551471	0.0548815	0.0580439	0.0597732	0.0591982	0.0582271	0.0585894	0.0604547	0.0617487	0.0617487	0.0634348	0.0592373	0.0589225	0.0591025	0.0600676	0.0618646	0.0606503	0.0569243	0.0530322	0.0558881	0.0653456	0.0574202	0.0605858	0.0586466	0.0558578	0.0560425	0.0579071	0.0579071	0.0568323	0.057146	0.0617477
		0.0512176	0.0514797	0.0500611	0.0519511	0.049378	0.0496127	0.0579479	0.052212	0.0517291	0.0511929	0.0517433	0.0516624	0.0572199	0.056273	0.056273	0.0537436	0.0548147	0.0542446	0.054196	0.0565612	0.0573275	0.0587107	0.0590546	0.0603388	0.058934	0.0589906	0.0587487	0.0641712	0.0579188	0.0552601	0.0572937	0.0572937	0.0578433	0.0575157	0.0584826	0.0569777	0.0578826	0.0670497	0.057618	0.0558422	0.0584351	0.0561352	0.0586652	0.0595621	0.0612292	0.0606331	0.060465	0.061925
		0.0525451	0.0500375	0.0500375	0.0518511	0.0502822	0.0491633	0.0523019	0.0504896	0.0514382	0.0508972	0.0536559	0.0530574	0.0548333	0.054823	0.0559039	0.0565265	0.0574712	0.0594386	0.0605436	0.0605436	0.0602351	0.0588876	0.0598872	0.0616158	0.0595992	0.0565357	0.0616883	0.0586717	0.0591586	0.0591092	0.0588095	0.0591147	0.057052	0.0568262	0.0569998	0.0599458	0.0599458	0.0594213	0.0563948	0.0595934	0.0592831	0.0570627	0.0589613	0.0597533	0.0602498	0.0600296	0.0632483	0.0630821
		0.0549917	0.0573609	0.052367	0.0524273	0.0521267	0.0549225	0.0503564	0.0503564	0.0518115	0.0529541	0.0545847	0.0541772	0.054383	0.0554152	0.0569058	0.0562372	0.0582087	0.0595708	0.0613842	0.0643587	0.0616592	0.0634403	0.0610474	0.0577063	0.0577063	0.0593382	0.058527	0.0608408	0.0612242	0.0569067	0.0537492	0.0583494	0.0603551	0.0588882	0.0576781	0.0554395	0.0601783	0.0580533	0.0677693	0.0603969	0.058254	0.058254	0.0600944	0.0639791	0.0598889	0.0596968	0.0634709	0.0622709
		0.0551166	0.0552886	0.0566492	0.0506823	0.050822	0.0513385	0.0508301	0.0513596	0.0522408	0.0531059	0.0530877	0.0531087	0.0522305	0.0608538	0.0596944	0.0596944	0.0586232	0.0572294	0.0593923	0.0619382	0.0625586	0.061809	0.0632025	0.0576529	0.0560794	0.0580962	0.059909	0.0592803	0.0599171	0.0577618	0.0580373	0.0560383	0.0560383	0.0586253	0.0588056	0.0556564	0.0595267	0.0610055	0.0559832	0.058503	0.0659713	0.0613937	0.0629353	0.0604554	0.0611791	0.0606764	0.0614247	0.0633699
		0.0572414	0.0591138	0.0577075	0.0577075	0.05294	0.051574	0.0530026	0.0521842	0.0505785	0.0521706	0.0498607	0.0532367	0.0533485	0.0606713	0.0626612	0.0546133	0.056217	0.05785	0.0592998	0.0595154	0.0595154	0.0650716	0.0621274	0.0591002	0.0575031	0.0575446	0.0572327	0.0573582	0.0581158	0.0575291	0.0557928	0.0556026	0.054974	0.0556884	0.0563427	0.0579609	0.0546886	0.0546886	0.0625482	0.0610091	0.0603857	0.060519	0.061035	0.0599941	0.0600762	0.0598908	0.0595188	0.0643913
		0.0586337	0.055758	0.0584909	0.0575385	0.0531506	0.0524161	0.050408	0.0507525	0.0507525	0.0511468	0.0516473	0.0500824	0.0531148	0.0512207	0.0574232	0.0642031	0.0579002	0.060245	0.0625201	0.0588092	0.057769	0.0596719	0.0606891	0.0564488	0.0557171	0.0557171	0.0588654	0.0575445	0.0561454	0.0566854	0.0583399	0.0572397	0.0570805	0.056529	0.0562958	0.0565352	0.0550809	0.0575997	0.0586528	0.0585062	0.0576819	0.0576819	0.0595447	0.0632116	0.0608981	0.0624487	0.0625072	0.0616108
		0.0631252	0.0590482	0.0578678	0.0570298	0.0584812	0.0538985	0.0517412	0.0506768	0.0524759	0.0506758	0.0518386	0.0536747	0.0525722	0.0525722	0.0515285	0.0525793	0.0523848	0.0599305	0.053602	0.0563831	0.0588966	0.0592759	0.0595682	0.0614842	0.0619634	0.0603448	0.0608371	0.0584954	0.0572582	0.0578304	0.0578304	0.0559049	0.0573146	0.0569617	0.05699	0.0610017	0.0620271	0.0578244	0.0580924	0.0583789	0.0592983	0.0579355	0.0634112	0.0600702	0.0609365	0.062261	0.062261	0.0626439
		0.0606159	0.0606159	0.0583334	0.0576042	0.0558186	0.0556491	0.0521678	0.0510041	0.0525112	0.0504502	0.0509003	0.05154	0.0493105	0.0506066	0.053641	0.051298	0.0514057	0.0506731	0.0506731	0.0550502	0.0578856	0.0612509	0.0574604	0.059848	0.0603124	0.0606549	0.0605419	0.0608347	0.0586404	0.0599438	0.0599866	0.0612034	0.0589373	0.0579645	0.0579645	0.057772	0.0563229	0.0591673	0.0591792	0.0596031	0.0610745	0.0592013	0.0603665	0.059367	0.058579	0.0614423	0.0636639	0.0600087
	longitude (sla)	126.625	126.875	127.125	127.375	127.625	127.875	128.125	128.375	128.625	128.875	129.125	129.375	129.625	129.875	130.125	130.375	130.625
	lattitude (slal)	16.125	16.375	16.625	16.875	17.125	17.375	17.625	17.875	18.125	18.375	18.625	18.875	19.125	19.375	19.625	19.875	20.125
	sla	0.08764	0.088065	0.08594	0.07884	0.06799	0.056715	0.047215	0.04171	0.042105	0.047465	0.055445	0.063205	0.06809	0.069	0.067505	0.065235	0.06321
		0.10601	0.10605	0.10244	0.09195	0.076175	0.060025	0.04656	0.03815	0.036985	0.04245	0.05224	0.063235	0.07183	0.075395	0.0747	0.071915	0.06934
		0.129935	0.130295	0.124925	0.10981	0.086925	0.062955	0.04285	0.02982	0.026345	0.031795	0.043505	0.057925	0.07025	0.076365	0.07617	0.0729	0.070355
		0.15375	0.15296	0.144165	0.123495	0.0933	0.061075	0.03357	0.01586	0.010935	0.017295	0.03135	0.049115	0.065445	0.07572	0.07913	0.07805	0.076035
		0.166665	0.16318	0.150215	0.124415	0.088175	0.049155	0.015525	-0.00557	-0.010235	-0.000795	0.01774	0.04028	0.06176	0.078095	0.087725	0.090665	0.089035
		0.1617	0.155365	0.139115	0.110405	0.070885	0.02732	-0.0107	-0.033645	-0.036245	-0.020965	0.00532	0.03557	0.064095	0.087065	0.10234	0.107705	0.104165
		0.13998	0.130885	0.112595	0.083695	0.044425	-0.000195	-0.039475	-0.06168	-0.06027	-0.03741	-0.0017	0.037395	0.073135	0.101325	0.11958	0.12446	0.1167
		0.10944	0.09741	0.07813	0.050455	0.01383	-0.027195	-0.061965	-0.07883	-0.071215	-0.04102	0.002165	0.047065	0.0858	0.11422	0.13069	0.13277	0.122175
		0.08458	0.069615	0.049465	0.02341	-0.00883	-0.04219	-0.06756	-0.075685	-0.0611	-0.025675	0.02081	0.066125	0.10155	0.12347	0.1324	0.12933	0.117615
		0.076965	0.05969	0.03864	0.01482	-0.010955	-0.0344	-0.04906	-0.048805	-0.02988	0.005985	0.050305	0.091325	0.11949	0.13118	0.12953	0.11938	0.10616
		0.08765	0.070215	0.049535	0.029335	0.01171	-0.001105	-0.006	0.000235	0.019415	0.05028	0.08693	0.11954	0.138595	0.140585	0.130105	0.11423	0.09959
		0.107115	0.09468	0.078135	0.06351	0.0544	0.05116	0.05397	0.06363	0.08077	0.104575	0.13116	0.15314	0.16293	0.1584	0.14408	0.1265	0.1118
		0.120655	0.11953	0.112235	0.10541	0.104035	0.1079	0.115575	0.126355	0.140335	0.15759	0.17603	0.190575	0.19586	0.19042	0.17703	0.1601	0.144655
		0.118945	0.132015	0.137395	0.140265	0.145925	0.15492	0.16563	0.17585	0.185195	0.196095	0.209475	0.222385	0.230295	0.23023	0.221455	0.20609	0.18851
		0.106015	0.129115	0.14583	0.158895	0.172055	0.18629	0.199705	0.208385	0.211825	0.21625	0.22635	0.24095	0.25555	0.264445	0.262875	0.25075	0.232235
		0.092975	0.117275	0.13986	0.16156	0.183485	0.20426	0.220105	0.2266	0.22488	0.22409	0.231955	0.2488	0.26959	0.286475	0.29177	0.2838	0.267035
		0.08124	0.102955	0.12791	0.15612	0.18617	0.21325	0.230955	0.23558	0.230645	0.226525	0.232575	0.24957	0.27192	0.292215	0.301895	0.29824	0.28603
	ua	-0.184945	-0.185085	-0.179595	-0.158435	-0.128325	-0.102965	-0.086665	-0.075285	-0.06967	-0.07438	-0.08972	-0.11329	-0.139685	-0.159235	-0.16754	-0.164085	-0.156345
		-0.2275	-0.23943	-0.23761	-0.20644	-0.151035	-0.09514	-0.05151	-0.019	-0.00033	2e-05	-0.01786	-0.04861	-0.08065	-0.09909	-0.09815	-0.08822	-0.08391
		-0.26764	-0.264585	-0.24288	-0.200695	-0.13528	-0.061515	0.001695	0.044555	0.06321	0.058715	0.03701	0.00562	-0.027415	-0.052715	-0.06448	-0.068355	-0.072585
		-0.221275	-0.19484	-0.15713	-0.112135	-0.051265	0.019995	0.081965	0.117635	0.121845	0.10279	0.072335	0.03891	0.00319	-0.038135	-0.080025	-0.109635	-0.120225
		-0.065005	-0.041435	-0.015855	0.016275	0.06101	0.11724	0.166725	0.188715	0.176305	0.136105	0.083275	0.032295	-0.01456	-0.06469	-0.114335	-0.14408	-0.144545
		0.114995	0.1266	0.139705	0.15002	0.16074	0.18637	0.214515	0.220445	0.19415	0.13617	0.06285	-0.006965	-0.06636	-0.11556	-0.15138	-0.158295	-0.130925
		0.22757	0.2423	0.253635	0.25038	0.234615	0.2194	0.203995	0.178365	0.135855	0.074675	0.00646	-0.053	-0.096775	-0.1228	-0.130645	-0.117165	-0.08388
		0.21858	0.24929	0.2643	0.260095	0.23335	0.1818	0.116235	0.053555	-0.001005	-0.05006	-0.08947	-0.109795	-0.1064	-0.082645	-0.048585	-0.01991	-0.00672
		0.0958	0.135885	0.159605	0.154475	0.11496	0.041855	-0.0463	-0.12003	-0.165	-0.185305	-0.18706	-0.169525	-0.12709	-0.0616	0.007805	0.052895	0.06013
		-0.046695	-0.02559	-0.008505	-0.02034	-0.072835	-0.154335	-0.23862	-0.296945	-0.312745	-0.29063	-0.25029	-0.203705	-0.14608	-0.073415	0.000535	0.050955	0.06402
		-0.137505	-0.15563	-0.167045	-0.19396	-0.25404	-0.33327	-0.403475	-0.44082	-0.432545	-0.382275	-0.310335	-0.23676	-0.16963	-0.11242	-0.0661	-0.03547	-0.026655
		-0.13859	-0.204185	-0.25577	-0.30475	-0.364075	-0.427485	-0.476145	-0.494375	-0.476355	-0.424495	-0.351925	-0.279085	-0.22422	-0.196275	-0.18498	-0.17775	-0.1701
		-0.052075	-0.15412	-0.241985	-0.31269	-0.36715	-0.409095	-0.43512	-0.43665	-0.409865	-0.36216	-0.310605	-0.273825	-0.26338	-0.27543	-0.29046	-0.292695	-0.27631
		0.04386	-0.047915	-0.145215	-0.228255	-0.28263	-0.316715	-0.33381	-0.323555	-0.28187	-0.229845	-0.19351	-0.18861	-0.2187	-0.26637	-0.30507	-0.320225	-0.308125
		0.073815	0.03949	-0.02793	-0.103545	-0.16569	-0.209335	-0.2263	-0.208815	-0.16263	-0.11226	-0.08417	-0.09264	-0.13653	-0.196445	-0.247135	-0.275975	-0.282295
		0.062555	0.08261	0.055155	-0.005615	-0.07368	-0.12312	-0.13728	-0.120745	-0.088675	-0.055155	-0.03858	-0.04508	-0.06922	-0.107275	-0.1473	-0.17954	-0.20569
		0.0866	0.102775	0.079525	0.02731	-0.028915	-0.066585	-0.078445	-0.07187	-0.05572	-0.032165	-0.010085	0.00687	0.0186	0.015745	-0.00668	-0.04414	-0.088295
	va	0.016725	-0.006735	-0.03786	-0.065475	-0.07669	-0.07725	-0.060055	-0.014715	0.03876	0.075625	0.08683	0.0701	0.03436	0.00249	-0.01413	-0.02306	-0.021015
		0.023165	-0.000535	-0.051635	-0.10335	-0.122205	-0.112425	-0.0847	-0.032415	0.0323	0.08371	0.10877	0.10132	0.062145	0.014815	-0.0172	-0.03181	-0.023315
		0.03577	0.000635	-0.07524	-0.1578	-0.19321	-0.17654	-0.13249	-0.063425	0.021545	0.093745	0.135385	0.135945	0.090735	0.02529	-0.02163	-0.035415	-0.018265
		0.02894	-0.025915	-0.11647	-0.21613	-0.26849	-0.251955	-0.189505	-0.092555	0.01981	0.11117	0.163205	0.168605	0.125325	0.05741	0.002405	-0.022085	-0.013655
		0.004035	-0.05744	-0.154605	-0.26549	-0.3327	-0.31967	-0.23838	-0.10701	0.03728	0.14718	0.203935	0.20779	0.16841	0.10775	0.047395	-7.5e-05	-0.01677
		-0.01648	-0.075235	-0.17556	-0.28982	-0.369535	-0.366325	-0.270875	-0.105805	0.074	0.20784	0.26876	0.26483	0.21965	0.15673	0.08243	0.00254	-0.04195
		-0.02745	-0.088475	-0.184535	-0.286445	-0.367165	-0.37425	-0.272945	-0.08474	0.12406	0.279075	0.341145	0.325715	0.26577	0.1882	0.09279	-0.01982	-0.083785
		-0.04945	-0.1071	-0.188865	-0.272665	-0.33521	-0.330475	-0.224445	-0.03489	0.178115	0.33539	0.388085	0.353625	0.27325	0.17908	0.07294	-0.04415	-0.10446
		-0.0878	-0.1387	-0.19785	-0.25331	-0.282505	-0.248775	-0.138905	0.03105	0.221915	0.361405	0.39495	0.335315	0.228725	0.11966	0.02115	-0.066955	-0.097825
		-0.11761	-0.17109	-0.20803	-0.223325	-0.212745	-0.15485	-0.05129	0.08395	0.233605	0.344605	0.36313	0.287995	0.159115	0.036045	-0.04865	-0.097215	-0.08805
		-0.115235	-0.17736	-0.20251	-0.181295	-0.13381	-0.06477	0.01886	0.11113	0.209745	0.285705	0.29444	0.219415	0.08865	-0.03441	-0.106345	-0.1257	-0.085115
		-0.063435	-0.139545	-0.16634	-0.126835	-0.05874	0.00995	0.06787	0.118665	0.171655	0.21264	0.20768	0.139205	0.029835	-0.07107	-0.129625	-0.137935	-0.088805
		0.034845	-0.055305	-0.09577	-0.062485	0.001565	0.059545	0.094465	0.11158	0.13143	0.149715	0.140495	0.08814	0.00828	-0.070855	-0.12765	-0.144595	-0.10924
		0.14136	0.051485	-0.001175	0.00863	0.049115	0.091165	0.104945	0.089355	0.08286	0.097625	0.105765	0.08455	0.03416	-0.03681	-0.10822	-0.148885	-0.140565
		0.196245	0.13406	0.09151	0.082805	0.098485	0.122	0.10814	0.05457	0.024845	0.04864	0.088495	0.10741	0.08773	0.020745	-0.070705	-0.13844	-0.15797
		0.174235	0.158695	0.154275	0.15465	0.159355	0.15527	0.105095	0.021015	-0.022915	0.010155	0.079745	0.131925	0.13612	0.07459	-0.030225	-0.114085	-0.147135
		0.125105	0.151465	0.193535	0.218455	0.217515	0.182775	0.101105	0.000655	-0.050475	-0.014135	0.068865	0.131175	0.147555	0.1016	0.004115	-0.07686	-0.107595
	lon( 2902753)	129.197	128.95	128.831	128.728	128.623	128.52	128.407	128.333	128.252	128.197	128.122	128.07	128.001	127.96	127.893	127.829	127.777	127.709	127.654	127.599	127.554	127.5	127.452	127.4	127.354	127.294	127.249	127.197	127.15	127.097	127.059	127.036	126.993	126.955	126.91	126.861	126.81	126.767	126.725
	lat(2902753)	18.41	18.533	18.595	18.621	18.632	18.655	18.661	18.665	18.669	18.675	18.661	18.648	18.625	18.614	18.62	18.634	18.632	18.651	18.655	18.681	18.68	18.694	18.697	18.72	18.726	18.743	18.748	18.775	18.789	18.81	18.838	18.843	18.864	18.884	18.91	18.92	18.941	18.953	18.97
	lon (CE 1)	128.974	128.881	128.808	128.808	128.734	128.734	128.639	128.639	128.55	128.55	128.461	128.461	128.381	128.381	128.313	128.313	128.309	128.309	128.235	128.235	128.18	128.18	128.17	128.17	128.052	128.052	127.979	127.979	127.853	127.853	127.915	127.915	127.862	127.862	127.883	127.883	127.883	127.883	NaN
	lat (CE 1)	18.1615	18.1618	18.1694	18.1694	18.1109	18.1109	18.1117	18.1117	18.1116	18.1116	18.1081	18.1081	18.137	18.137	18.1162	18.1162	18.0942	18.0942	18.0693	18.0693	18.025	18.025	18.0026	18.0026	18.003	18.003	18.0165	18.0165	18.0136	18.0136	17.9213	17.9213	17.9072	17.9072	17.8577	17.8577	17.8335	17.8335	NaN
Figure 2b
	longitude (Chl)	134.521	134.562	134.604	134.646	134.688	134.729	134.771	134.812	134.854	134.896	134.938	134.979	135.021	135.062	135.104	135.146	135.188	135.229	135.271	135.312	135.354	135.396	135.438	135.479	135.521	135.562	135.604	135.646	135.688	135.729	135.771	135.812	135.854	135.896	135.938	135.979	136.021	136.062	136.104	136.146	136.188	136.229	136.271	136.312	136.354	136.396	136.438	136.479
	lattitude (Chl)	20.5208	20.5625	20.6042	20.6458	20.6875	20.7292	20.7708	20.8125	20.8542	20.8958	20.9375	20.9792	21.0208	21.0625	21.1042	21.1458	21.1875	21.2292	21.2708	21.3125	21.3542	21.3958	21.4375	21.4792	21.5208	21.5625	21.6042	21.6458	21.6875	21.7292	21.7708	21.8125	21.8542	21.8958	21.9375	21.9792	22.0208	22.0625	22.1042	22.1458	22.1875	22.2292	22.2708	22.3125	22.3542	22.3958	22.4375	22.4792
	chl	0.0606501	0.059772	0.0590827	0.0595473	0.0581126	0.0578102	0.0574766	0.0589362	0.0583846	0.0603656	0.064421	0.0642163	0.0642163	0.0636776	0.0648681	0.0638172	0.0606756	0.0624114	0.0622658	0.065873	0.0659021	0.0647231	0.0623375	0.0626199	0.0625683	0.0612571	0.0588141	0.0581127	0.0581127	0.0638718	0.0663973	0.0604112	0.0609252	0.0605656	0.0605878	0.0646456	0.063674	0.0629887	0.0639123	0.0628499	0.0608913	0.0599343	0.0595817	0.0600877	0.0600877	0.0603063	0.057894	0.0606144
		0.0625457	0.0622623	0.0620555	0.0610207	0.0606619	0.0595256	0.0568193	0.0572678	0.0575481	0.0589331	0.0612289	0.0624848	0.0653442	0.064796	0.0638685	0.0615354	0.0615354	0.0632747	0.0625613	0.0630496	0.0621427	0.0632037	0.0638168	0.0632319	0.0627334	0.065463	0.0636216	0.0599563	0.063249	0.0639413	0.0604826	0.0596793	0.0596793	0.0599825	0.0602187	0.0606813	0.0626474	0.0612828	0.064803	0.0636253	0.0654263	0.0627462	0.0612172	0.0610395	0.0610321	0.0612799	0.0602216	0.0602216
		0.0626833	0.0640129	0.0618876	0.0592457	0.0593843	0.0581639	0.0581639	0.0590337	0.060989	0.0614823	0.061924	0.0597364	0.0600635	0.0630764	0.0649694	0.0648641	0.0629959	0.0639066	0.063857	0.0642466	0.0631587	0.0628381	0.0628381	0.0635468	0.0636546	0.0630856	0.0631451	0.0650449	0.0648877	0.0618208	0.0626059	0.0612832	0.0640807	0.0622947	0.061877	0.0614098	0.0633287	0.0633287	0.0638932	0.0637606	0.0669727	0.0635897	0.0599716	0.05941	0.0628519	0.0626057	0.0616003	0.059782
		0.0622059	0.0631885	0.0626847	0.0599173	0.0599241	0.0591897	0.0597094	0.0599285	0.0603551	0.0634785	0.0634785	0.0613996	0.0632181	0.062923	0.0614865	0.0621752	0.0613178	0.0639953	0.0622185	0.0649812	0.0642161	0.0649877	0.06531	0.0668234	0.0667892	0.0643462	0.0643462	0.0660144	0.0635697	0.0600189	0.0612926	0.060341	0.0604058	0.06075	0.0620889	0.0616607	0.0637924	0.0639294	0.0627426	0.0623141	0.0605054	0.0605054	0.0622136	0.0621546	0.0609636	0.0617206	0.0603925	0.0628413
		0.0613439	0.0624895	0.0597297	0.0591361	0.0599624	0.0603351	0.0586317	0.0588701	0.0585972	0.0611571	0.063593	0.0622391	0.0652883	0.0635394	0.0635394	0.06155	0.0625114	0.0627291	0.0639233	0.067408	0.0665013	0.0644943	0.0630659	0.063293	0.0633393	0.0650927	0.0657391	0.0631531	0.0644977	0.0644977	0.0626782	0.0659863	0.0616508	0.0617965	0.0626984	0.0617731	0.0589039	0.0603412	0.0600819	0.0627521	0.0626074	0.0607774	0.0603538	0.0601599	0.062008	0.062008	0.0612508	0.0611936
		0.0611126	0.0616911	0.0616911	0.0588989	0.0590858	0.0594854	0.0585174	0.0591331	0.0612033	0.0608291	0.0643924	0.0633627	0.0647461	0.0629596	0.0610306	0.0619509	0.0616587	0.063396	0.063396	0.0640567	0.0643223	0.0659938	0.0629894	0.0614765	0.062066	0.0638161	0.0633336	0.0640747	0.0627323	0.062408	0.0632297	0.063353	0.0604442	0.0604442	0.0624836	0.0626543	0.0609083	0.05979	0.0605292	0.0611583	0.0635452	0.0623513	0.059689	0.0583519	0.058679	0.0602904	0.06076	0.0602464
		0.0597265	0.0592661	0.0566907	0.0581566	0.0592551	0.0596319	0.0590935	0.0609042	0.0609042	0.0615512	0.0605932	0.062631	0.0638761	0.0634914	0.0626322	0.0632001	0.0626118	0.0639166	0.0656271	0.0643473	0.0648811	0.0637498	0.0648039	0.0620476	0.0620476	0.0622227	0.0656908	0.0672412	0.0659221	0.0641951	0.0634463	0.0650172	0.0633838	0.0629786	0.0622144	0.0614363	0.0602185	0.0617946	0.0627552	0.0627552	0.0642474	0.0630799	0.0626032	0.0607887	0.0601463	0.0594116	0.0593999	0.0566241
		0.061091	0.0605285	0.0603724	0.0597624	0.058438	0.0607498	0.0599656	0.0602923	0.0592954	0.06115	0.0619225	0.0625426	0.0625426	0.0652857	0.0654919	0.0631179	0.0637105	0.0646541	0.0636893	0.0636596	0.0638531	0.0668037	0.0684119	0.0639037	0.0645351	0.0670649	0.0638243	0.0638243	0.065117	0.0630285	0.0626233	0.0646181	0.0634764	0.0660858	0.066525	0.0638501	0.0623219	0.0620325	0.0611648	0.0614743	0.0620875	0.0629909	0.0620648	0.0620648	0.0608214	0.0605796	0.0577282	0.056076
		0.0619975	0.0619975	0.0604805	0.0603213	0.0592059	0.0595885	0.0610397	0.0594275	0.0607953	0.0631495	0.0643614	0.0660072	0.0630178	0.0645734	0.0670076	0.0682021	0.0682021	0.0649625	0.0634775	0.0631959	0.0637947	0.0638177	0.0637888	0.0616974	0.0645136	0.0661681	0.0629455	0.0610773	0.0607197	0.0616544	0.0617442	0.0617442	0.0636141	0.0654039	0.0672566	0.0674862	0.0645808	0.0619474	0.0602587	0.0606496	0.0600496	0.0605029	0.0601985	0.0594697	0.0584595	0.058109	0.058109	0.0574896
		0.0626937	0.0608748	0.0576727	0.05915	0.05915	0.0603693	0.0624331	0.0593627	0.0605824	0.0620526	0.0613156	0.0633129	0.0640904	0.0643106	0.064853	0.0678345	0.069445	0.0671644	0.0674119	0.0674872	0.0674872	0.0638146	0.0649622	0.0621032	0.0640556	0.0634456	0.0650519	0.0619987	0.0621134	0.0627708	0.0637429	0.0643103	0.0628319	0.0650954	0.0655256	0.0655256	0.0640259	0.0622666	0.0608016	0.0584921	0.0590185	0.0597895	0.0582145	0.0586309	0.0587415	0.0562418	0.0581926	0.056585
		0.0650424	0.0624796	0.0615105	0.0604693	0.0607645	0.061122	0.0603851	0.0638145	0.0638145	0.0639484	0.0615743	0.0637045	0.0639624	0.0637074	0.0639648	0.063508	0.0660962	0.0662031	0.0647462	0.0646473	0.0667361	0.0666284	0.0623454	0.0623454	0.0626678	0.0626597	0.0623188	0.0621282	0.0616877	0.0631141	0.0635408	0.0642157	0.0624763	0.0640698	0.0654976	0.0633315	0.0627997	0.0604942	0.0591708	0.0591708	0.0583397	0.0569106	0.0586661	0.059666	0.0592034	0.0587948	0.0602869	0.0583697
		0.0666621	0.065858	0.0651365	0.0633991	0.0609345	0.0623493	0.0600532	0.0610404	0.0631634	0.0620366	0.0629005	0.0640758	0.0665396	0.0650633	0.0650633	0.0632547	0.0690731	0.0701132	0.0649738	0.0653745	0.0631946	0.0632955	0.0645028	0.0649464	0.0624205	0.0630507	0.0634685	0.0613367	0.062832	0.062832	0.0606429	0.0607178	0.0627874	0.0624358	0.0628023	0.0635959	0.0608427	0.0613879	0.062017	0.0614692	0.0600059	0.0593993	0.0589277	0.0594175	0.0594175	0.0591473	0.0580213	0.0581549
		0.068698	0.0677546	0.0680569	0.0680569	0.0658874	0.0616855	0.0627232	0.0624032	0.0646513	0.0636231	0.0650596	0.0653479	0.063102	0.0659129	0.062046	0.0620592	0.0683411	0.0670382	0.0670382	0.0654509	0.0659571	0.0661805	0.0632433	0.0636646	0.0634247	0.0632773	0.0630659	0.0611752	0.0622035	0.0638667	0.0620245	0.0627244	0.0634418	0.0634418	0.0624247	0.0617964	0.0607615	0.0594535	0.0586588	0.0587087	0.0601969	0.0606902	0.0584019	0.0594742	0.0607308	0.0615277	0.0597915	0.0580783
		0.0688409	0.0670801	0.0659781	0.0653442	0.0641687	0.0639938	0.0639938	0.0668879	0.0647578	0.0639372	0.0662297	0.0666246	0.0630909	0.0644682	0.0659493	0.0672597	0.0654176	0.0639896	0.0616726	0.0616611	0.0627418	0.0627418	0.0642102	0.0631735	0.0650907	0.0655449	0.0640928	0.0630596	0.0602841	0.0597868	0.0595208	0.0614715	0.0628349	0.0624899	0.0614216	0.0611974	0.0611974	0.0639799	0.0578385	0.0572993	0.0574774	0.0596846	0.0586818	0.0602457	0.0593466	0.0584584	0.0587968	0.0594847
		0.0701009	0.0676455	0.0676884	0.0663948	0.0655331	0.066109	0.0661122	0.065968	0.0666115	0.0627634	0.0645355	0.0635597	0.0635597	0.0642704	0.0661539	0.0656694	0.0658725	0.0652694	0.0639757	0.0645887	0.0659426	0.0689536	0.065309	0.0636258	0.0658301	0.0660759	0.0659594	0.0659594	0.0662242	0.063541	0.0625819	0.0645586	0.0620958	0.0616626	0.0617516	0.0610434	0.0635545	0.0621505	0.0589578	0.0616291	0.0606687	0.0611278	0.0611278	0.0581649	0.0597387	0.0604095	0.0589955	0.0576155
		0.0705323	0.0705323	0.0703273	0.0687218	0.0668603	0.0663659	0.0708234	0.0684096	0.0669322	0.06425	0.0635094	0.0650307	0.066458	0.0666022	0.0661517	0.0652628	0.0652628	0.0650613	0.0641789	0.0662899	0.0645387	0.0636288	0.0640614	0.0607385	0.0609532	0.0646464	0.0623046	0.0628468	0.0653473	0.0659032	0.0641736	0.0641736	0.0641295	0.0644114	0.0624883	0.0620167	0.064298	0.0621797	0.0624597	0.0613453	0.057395	0.0585325	0.0612118	0.0593373	0.0595069	0.0595069	0.0592118	0.0637091
		0.071663	0.0706841	0.0710994	0.068881	0.0694533	0.0694533	0.0696684	0.0700354	0.0673355	0.0648626	0.0653061	0.0675212	0.0681668	0.0688029	0.0673723	0.0672933	0.0667461	0.0687748	0.0664319	0.0664319	0.0652352	0.0638403	0.0632729	0.0612516	0.0657897	0.0625003	0.0623886	0.0602947	0.0660434	0.066108	0.0639745	0.0606669	0.061388	0.0615204	0.0615204	0.0599193	0.0620288	0.062811	0.0675743	0.0621991	0.0604576	0.0582923	0.059095	0.0592568	0.0586775	0.059788	0.059677	0.0576104
		0.0690321	0.0708491	0.0715544	0.0736783	0.0710714	0.0688643	0.0692263	0.0660786	0.0660786	0.0656123	0.0641101	0.0653569	0.0670975	0.0667603	0.0648001	0.0672276	0.0665208	0.0673171	0.068892	0.0668732	0.0629721	0.0611053	0.0608762	0.0608762	0.0617419	0.062017	0.0636296	0.0634464	0.0606335	0.0646522	0.0609893	0.059262	0.0584066	0.0559051	0.0566795	0.0598354	0.0615559	0.062156	0.062156	0.0615537	0.0620343	0.0595835	0.0620657	0.0628277	0.0603037	0.0576993	0.0608519	0.0590139
		0.0693722	0.0701193	0.0706223	0.0701331	0.0708975	0.0694912	0.066274	0.0648346	0.0634616	0.0642294	0.0641571	0.06409	0.0635951	0.0632352	0.0632352	0.0638281	0.0653579	0.0663826	0.0644115	0.068334	0.066481	0.0650748	0.0635644	0.0606089	0.0592632	0.0593745	0.0632282	0.0602928	0.0629219	0.0629219	0.0594227	0.0598584	0.0608728	0.0598472	0.0584976	0.0596585	0.0615834	0.0608415	0.0596983	0.0591866	0.058676	0.0585758	0.0576015	0.0576015	0.0592755	0.0565308	0.0569562	0.0583935
		0.0635195	0.0658903	0.0646658	0.0646658	0.0650386	0.0685604	0.0681361	0.0637745	0.0639799	0.0639492	0.0654733	0.0638808	0.0646424	0.0635378	0.0643386	0.0633755	0.0678433	0.0678433	0.0657263	0.0669926	0.0653242	0.0628014	0.0617974	0.0595525	0.059981	0.0593458	0.0636191	0.0624204	0.0621247	0.0577552	0.0578334	0.0596825	0.0596825	0.0606012	0.0583683	0.0607697	0.0593599	0.0564188	0.056195	0.0589261	0.0589869	0.0570974	0.0577816	0.0565242	0.0553525	0.0550243	0.0535892	0.0535892
		0.0663573	0.0686649	0.064886	0.0656394	0.0663137	0.0665484	0.0637363	0.0637363	0.0649703	0.0639387	0.063239	0.060848	0.0614611	0.0631174	0.0626479	0.0629558	0.0635295	0.065143	0.0662286	0.0636584	0.0617917	0.0617917	0.0617799	0.0613146	0.0574726	0.0587059	0.0613013	0.0611901	0.0591666	0.0610489	0.0582731	0.0567257	0.0553761	0.0582862	0.0582745	0.0579723	0.0579723	0.0569577	0.058377	0.0593433	0.0602045	0.0602617	0.0579068	0.059358	0.0574286	0.0546473	0.0554853	0.0560146
		0.0662203	0.0694143	0.068725	0.0649373	0.0655498	0.0675237	0.0672211	0.0677878	0.0647241	0.0627395	0.0627395	0.0603612	0.0620262	0.0617165	0.0608523	0.0629561	0.0611244	0.0625053	0.0635847	0.0627933	0.0618567	0.0616599	0.0599836	0.0586707	0.0582363	0.0582363	0.0577705	0.0588924	0.0573197	0.0581919	0.0575579	0.0591448	0.056535	0.0560862	0.0585618	0.0601779	0.0616437	0.0602498	0.059627	0.059627	0.0610261	0.0609397	0.0613166	0.0582628	0.0572411	0.0563831	0.0562978	0.0554991
		0.0682563	0.0682563	0.069888	0.0693532	0.0684558	0.0688889	0.0693955	0.0712731	0.0666316	0.0639537	0.0611492	0.0647229	0.0645062	0.063266	0.0629336	0.0605733	0.0605733	0.0612894	0.0620313	0.0627424	0.0635691	0.0635644	0.0597868	0.0645348	0.0578604	0.0577556	0.0590986	0.0590153	0.057906	0.0607262	0.0607262	0.0586865	0.0581024	0.0564562	0.05748	0.0591574	0.0613574	0.0612468	0.0615098	0.0607008	0.0603824	0.0604201	0.0590473	0.0573677	0.0566767	0.0566767	0.0567314	0.0581119
		0.0644959	0.0676215	0.0680736	0.0685891	0.0672376	0.0672376	0.0677421	0.0672709	0.0680847	0.0674312	0.0665269	0.0655063	0.0645807	0.0634519	0.060837	0.0590798	0.0613106	0.0628206	0.0638187	0.0638187	0.0652314	0.0648753	0.0647222	0.0607184	0.0589427	0.0609228	0.0602259	0.060246	0.0595515	0.0600422	0.0602571	0.0587404	0.0585559	0.061596	0.061596	0.0621105	0.0598393	0.0625507	0.0620245	0.0617402	0.0647164	0.0575497	0.0596463	0.0589166	0.0559578	0.0568054	0.0604559	0.0584859
		0.0674897	0.0669648	0.0670811	0.0686485	0.0685497	0.065908	0.0657334	0.0665413	0.0665413	0.0669619	0.0651953	0.060853	0.0644468	0.0639879	0.0613297	0.0602219	0.0609875	0.061991	0.0640332	0.0631624	0.064797	0.0623034	0.0618462	0.0618462	0.0639391	0.0636619	0.0627434	0.062007	0.060478	0.0597673	0.0592784	0.0580297	0.0576906	0.0596924	0.0608957	0.0622496	0.0620604	0.0620604	0.0630834	0.06004	0.0597153	0.0596709	0.0559585	0.0573326	0.0577583	0.0560496	0.055174	0.0566211
		0.0683062	0.0657827	0.0679079	0.0688625	0.0682574	0.0656501	0.0673145	0.067623	0.0664566	0.0656037	0.0614194	0.0632987	0.0634444	0.0634601	0.0634601	0.0616496	0.0607211	0.0604863	0.0613679	0.0614278	0.0615281	0.0600166	0.0621562	0.0625738	0.060584	0.0615994	0.0606308	0.0628278	0.0628278	0.061309	0.0635326	0.0604215	0.0593831	0.0574755	0.0612931	0.0630006	0.0611076	0.0619693	0.0614487	0.0609498	0.0606558	0.0628792	0.0628792	0.0568327	0.0589178	0.0614021	0.0604181	0.05924
		0.0663751	0.0653187	0.0651284	0.0651284	0.0665115	0.0657277	0.067368	0.0692787	0.0669394	0.0633685	0.0614204	0.0603513	0.062073	0.0615856	0.061693	0.0620487	0.0602819	0.0602819	0.0585008	0.0601206	0.0621563	0.0622739	0.0633819	0.0637677	0.0648839	0.0654199	0.0631413	0.0653724	0.0634009	0.0646302	0.0614149	0.0621572	0.0621572	0.0613513	0.0612765	0.0600978	0.0592782	0.0603224	0.0574174	0.0597434	0.0586701	0.060418	0.0582736	0.0571604	0.0619026	0.060274	0.060274	0.0593368
		0.066279	0.0626279	0.062163	0.0645684	0.0655475	0.0651534	0.0667433	0.0667433	0.0621861	0.0620556	0.0604047	0.0634784	0.0639625	0.0636738	0.0608261	0.0596043	0.0617962	0.0609933	0.0588885	0.0589883	0.0610658	0.0610658	0.0623141	0.0648084	0.0643989	0.0638862	0.0630602	0.0630128	0.0656452	0.0634251	0.0633793	0.061544	0.0571189	0.0555223	0.0581795	0.0581795	0.058434	0.0610474	0.0596247	0.0587408	0.0591484	0.058367	0.0571261	0.0552638	0.057096	0.0581969	0.0594552	0.0595439
		0.0643258	0.064334	0.0633145	0.0622909	0.0668795	0.0687053	0.0656286	0.0674123	0.0630052	0.0608792	0.0585866	0.0605828	0.0605828	0.0610893	0.0597242	0.0595692	0.0593052	0.0604142	0.0626222	0.0608027	0.0623407	0.0620103	0.0671694	0.0637616	0.062825	0.0645564	0.0645564	0.0631251	0.0639682	0.0651402	0.0653511	0.0634377	0.0646159	0.06092	0.0598556	0.0579918	0.0576475	0.0580117	0.0573111	0.0591408	0.0591408	0.0576384	0.0586384	0.0593586	0.054488	0.0550483	0.0554652	0.0561115
		0.0667403	0.0667403	0.0679339	0.0661477	0.0658642	0.0692297	0.0702047	0.0678605	0.0652569	0.0628761	0.061467	0.0608526	0.0590944	0.0584664	0.0601533	0.0616475	0.0616475	0.0600851	0.059119	0.061768	0.0621429	0.0613931	0.0607745	0.0600776	0.0627655	0.0656436	0.0658714	0.0621905	0.063761	0.0658574	0.0658574	0.0644864	0.0607161	0.0688018	0.0598919	0.0599595	0.0578541	0.0578067	0.0579091	0.0575002	0.0588535	0.0595042	0.0580354	0.0568968	0.0568968	0.0544542	0.0539277	0.0553506
		0.0670449	0.0656243	0.071023	0.0710052	0.0728445	0.0728445	0.0717408	0.0675355	0.0661242	0.0654585	0.064435	0.0624099	0.0604908	0.0615461	0.0657024	0.0637972	0.0621044	0.0604524	0.060326	0.060326	0.0612856	0.0606179	0.0627415	0.0601159	0.0616445	0.0606392	0.0642752	0.0643757	0.0605119	0.0636167	0.0632503	0.0634381	0.0636928	0.0636928	0.063792	0.0589109	0.057349	0.0575269	0.055833	0.0568094	0.0595145	0.0577411	0.0585128	0.0562291	0.0553264	0.0598669	0.0570944	0.0570944
		0.0637656	0.0654687	0.067228	0.0674793	0.0690901	0.0684196	0.0687244	0.067979	0.0652629	0.0653889	0.0653889	0.0630178	0.0607173	0.0618363	0.0636899	0.0665615	0.0631199	0.0637762	0.0623142	0.0615521	0.0634775	0.0619076	0.0641446	0.0640519	0.0640519	0.0670621	0.0658802	0.064857	0.0645879	0.065145	0.0666625	0.061982	0.0621781	0.0633867	0.0641467	0.0623484	0.0568221	0.057663	0.057663	0.0593741	0.058473	0.0638618	0.0590865	0.0581231	0.0585083	0.057816	0.0564221	0.0582584
		0.0652729	0.0663847	0.0664841	0.0677853	0.0692795	0.0693955	0.0678584	0.0676881	0.0656363	0.0657512	0.0646508	0.0595493	0.062298	0.0640383	0.0640383	0.0652875	0.0626559	0.0627504	0.0620833	0.0623907	0.0639165	0.0658536	0.0656356	0.0687642	0.0664815	0.0659242	0.061651	0.0614559	0.0614559	0.0626138	0.0648521	0.0602589	0.0631745	0.0644166	0.0645991	0.0639931	0.0612443	0.0607852	0.0605871	0.0588721	0.0558932	0.057132	0.057132	0.057919	0.0572583	0.0565312	0.0567648	0.0569449
		0.0662721	0.0672188	0.0659986	0.0659986	0.0698839	0.0696307	0.0669097	0.0686771	0.0672104	0.0638337	0.061552	0.06175	0.0601971	0.0635786	0.0632194	0.0648669	0.0627247	0.0627247	0.0627923	0.0628364	0.0638988	0.0646194	0.064065	0.0647537	0.0659511	0.0639705	0.0630366	0.0595912	0.0604312	0.0639841	0.0619892	0.0619892	0.0617017	0.0630267	0.060133	0.0591817	0.0597881	0.0645211	0.0589831	0.0579684	0.0562042	0.0570278	0.0583575	0.0587915	0.0558106	0.0558106	0.0568147	0.0554892
		0.0662488	0.0657116	0.0635347	0.0689351	0.0670374	0.0675808	0.0677374	0.0674369	0.0640962	0.0640962	0.0630702	0.0611756	0.0642165	0.0648994	0.0651928	0.0638426	0.062656	0.0619478	0.0634871	0.0636086	0.0634995	0.0613732	0.0613732	0.0649247	0.0641769	0.0620182	0.0647449	0.0592053	0.0594064	0.0614842	0.06175	0.0613055	0.0584123	0.0612949	0.0615932	0.0624852	0.0624852	0.061953	0.0621843	0.060388	0.0623673	0.0622169	0.0635643	0.0613183	0.0559903	0.0539452	0.055323	0.0542851
		0.0641064	0.0652196	0.0657412	0.0663411	0.067214	0.0659498	0.0610577	0.0638919	0.0641757	0.0632631	0.0622199	0.062985	0.062985	0.0629558	0.0646866	0.0645531	0.0614637	0.062665	0.0645909	0.0645005	0.0661393	0.0648254	0.0628406	0.0617741	0.0598499	0.0640645	0.0640645	0.0634552	0.0655438	0.0618553	0.0596445	0.0572902	0.06399	0.060833	0.0594605	0.0604885	0.062722	0.0679642	0.0602917	0.0613008	0.0613008	0.0607174	0.0602039	0.0582039	0.0557773	0.0549293	0.0563489	0.0549383
		0.064776	0.0649708	0.0649708	0.0656398	0.0662932	0.064781	0.0618675	0.0656304	0.0669	0.0639715	0.0616255	0.0629637	0.0611117	0.0606426	0.0607676	0.0607676	0.0603741	0.062559	0.0681549	0.0661749	0.0693101	0.0652373	0.0641546	0.0637947	0.0613837	0.0627174	0.0644738	0.0628854	0.0617412	0.0617412	0.0580741	0.0620034	0.0633068	0.0610229	0.061165	0.0647209	0.0635747	0.071874	0.0656928	0.0619528	0.06029	0.0581094	0.0582726	0.0582726	0.0575166	0.0556438	0.0534384	0.0556315
		0.066104	0.0656756	0.067566	0.0666963	0.0657325	0.0631713	0.0630799	0.0630799	0.0631083	0.0641339	0.0640468	0.0660685	0.0599938	0.0615197	0.0610055	0.0594742	0.060119	0.0570738	0.0609605	0.0655672	0.0607053	0.0607053	0.0602256	0.0612073	0.0618104	0.0613045	0.0618866	0.0622898	0.0642452	0.0570351	0.0609514	0.0624052	0.0625798	0.0594334	0.0594334	0.0619354	0.0660352	0.0684749	0.0608375	0.0592986	0.0607152	0.0595623	0.059641	0.0597841	0.0576807	0.0588306	0.0569524	0.056736
		0.0665343	0.066835	0.0679922	0.0667755	0.0662042	0.0682798	0.0661168	0.0650016	0.0614975	0.0599728	0.0599728	0.0590966	0.0599459	0.0585127	0.0642231	0.0623022	0.0611895	0.0585775	0.0605767	0.0589482	0.059935	0.0572917	0.0584418	0.0619328	0.0619328	0.0625717	0.0616463	0.0626177	0.0588818	0.058163	0.0603486	0.0619206	0.0630936	0.0630886	0.0605163	0.0642982	0.0650756	0.0631032	0.0631032	0.0593622	0.0598194	0.0591312	0.0582348	0.058552	0.0608467	0.0593433	0.0575441	0.0570836
		0.0650196	0.0680776	0.0672012	0.0651541	0.0614118	0.0651258	0.0680203	0.0641122	0.0658413	0.0622573	0.0596179	0.0609448	0.0603553	0.062483	0.062483	0.0617565	0.0616464	0.0641967	0.0604292	0.0590229	0.061936	0.0616803	0.060269	0.0617861	0.0641744	0.0611946	0.0619375	0.0619375	0.0626228	0.062246	0.0586293	0.0614688	0.0647432	0.0618126	0.0629156	0.0634975	0.0632087	0.0602415	0.0593485	0.056858	0.0577663	0.0577663	0.0589115	0.0600628	0.0596003	0.0591644	0.0595206	0.0582894
		0.0672663	0.0650336	0.0675343	0.0659859	0.0613341	0.0613341	0.0605947	0.0629225	0.0633428	0.0621079	0.0611224	0.0603839	0.0591134	0.061419	0.0647223	0.0628527	0.0606497	0.0608973	0.060006	0.060006	0.0615873	0.060475	0.0599398	0.0610247	0.0607526	0.0622132	0.0628417	0.0630459	0.0638727	0.062626	0.0630269	0.0609051	0.0609051	0.0603779	0.0648014	0.0623209	0.0625126	0.0610339	0.0613958	0.0594082	0.0564902	0.0577804	0.0569738	0.0581015	0.0593414	0.0619804	0.0619804	0.0592325
		0.0691874	0.0656902	0.064102	0.0622936	0.064644	0.0640626	0.0658697	0.0669651	0.0633326	0.0633326	0.0632725	0.0585356	0.0596843	0.0604014	0.0645101	0.0678007	0.0623242	0.0638617	0.0612567	0.0611021	0.059696	0.061383	0.061383	0.0621369	0.0614925	0.060786	0.0615989	0.065374	0.0650746	0.0641499	0.0643315	0.0637061	0.0639396	0.0649838	0.0655504	0.0618381	0.0618381	0.0613042	0.0596986	0.0572507	0.0593083	0.0578224	0.0565642	0.0580782	0.0590461	0.0607127	0.0600103	0.0578831
		0.0638955	0.0657254	0.0644953	0.0622598	0.0643032	0.0647868	0.0656902	0.0676926	0.0668023	0.0639545	0.0650477	0.0629231	0.067785	0.0602559	0.0602559	0.0584697	0.0623824	0.0608547	0.0615451	0.0604461	0.0605349	0.0582687	0.0618193	0.0594278	0.0601727	0.0599329	0.0608523	0.0608523	0.0643206	0.0633692	0.0622281	0.0613801	0.0624006	0.0664317	0.0649151	0.0644826	0.064252	0.0638985	0.0625593	0.0603754	0.0603754	0.0588628	0.0589751	0.0609426	0.0601795	0.0605549	0.0622191	0.0626561
		0.0622667	0.0619005	0.0626809	0.0638095	0.0638095	0.0655911	0.0638528	0.0642351	0.0624878	0.0629017	0.0660146	0.0658499	0.0647836	0.0593129	0.0610936	0.0635511	0.062837	0.062837	0.0591788	0.0595029	0.0628117	0.0614144	0.0596082	0.058963	0.062181	0.0610599	0.0615793	0.0627546	0.0590007	0.0598277	0.0598277	0.0625115	0.0640141	0.0662261	0.065467	0.0635056	0.0630458	0.0626248	0.0634311	0.0628212	0.0606472	0.0606793	0.0609653	0.0614571	0.0614571	0.0612734	0.058563	0.0592016
		0.0596872	0.0610127	0.0607582	0.0609684	0.0646466	0.0649101	0.065843	0.065843	0.0646084	0.063913	0.0677049	0.0640212	0.0631001	0.0593652	0.0612129	0.0598499	0.0591104	0.0583463	0.0611454	0.0646061	0.0646061	0.0645483	0.0635185	0.0608456	0.0617943	0.0605682	0.0618086	0.0610481	0.0631933	0.0612134	0.0631045	0.0653901	0.0636435	0.0638936	0.0638936	0.065232	0.0630497	0.0624495	0.0625293	0.0617587	0.0601441	0.0601848	0.0621974	0.060616	0.0583002	0.0600762	0.0619076	0.0619076
		0.0612937	0.0616609	0.0617997	0.0590858	0.0602872	0.0624501	0.0657892	0.0660863	0.0639509	0.0642603	0.0634254	0.0651044	0.0651044	0.0632632	0.0643329	0.0599858	0.060377	0.0580976	0.057809	0.0592439	0.0651321	0.0679466	0.0651671	0.0602155	0.060479	0.060479	0.0639697	0.0673587	0.0704713	0.0671826	0.062583	0.0639702	0.0664769	0.0669449	0.0639615	0.0636098	0.0632001	0.0624287	0.0648928	0.0648928	0.062616	0.0631805	0.0638043	0.0616208	0.0611275	0.0587717	0.0606175	0.0621924
		0.0641511	0.0633426	0.0633426	0.0619977	0.0629247	0.0653572	0.0661709	0.070622	0.0688058	0.0673183	0.064671	0.0626273	0.0639146	0.0635861	0.063619	0.063619	0.063005	0.064884	0.0605205	0.0622274	0.0643344	0.0643366	0.0641078	0.0615862	0.0635068	0.0647438	0.0668945	0.0677319	0.0642647	0.0642647	0.0622354	0.0647639	0.0618595	0.0630312	0.0670946	0.0640693	0.0650494	0.064112	0.0666117	0.0671973	0.0670069	0.0650473	0.0650473	0.0617332	0.0625928	0.0616136	0.0605458	0.060449
		0.0651559	0.0642331	0.0633496	0.0650023	0.0669263	0.0669263	0.0684812	0.0709386	0.0714499	0.0715552	0.0680499	0.0666172	0.0654603	0.0645848	0.0613951	0.0625693	0.0614462	0.0595206	0.0612581	0.0612581	0.0665689	0.0657552	0.0633972	0.064066	0.0635732	0.0626643	0.0652369	0.0651284	0.057944	0.0619115	0.0598002	0.0623209	0.0623209	0.0626902	0.0631687	0.0635389	0.0627997	0.0656043	0.0669521	0.0665138	0.0688145	0.0669508	0.0661953	0.0643647	0.065332	0.065332	0.0646292	0.0598532
		0.0633327	0.0653437	0.0658956	0.0656972	0.0663008	0.0683322	0.0694347	0.0701921	0.0691165	0.0666772	0.0666772	0.0644652	0.0677977	0.067153	0.0661883	0.0649885	0.0657123	0.0629976	0.0620591	0.0635596	0.0650473	0.0682112	0.0663376	0.0663376	0.0649699	0.065163	0.0660082	0.065241	0.0650459	0.0622325	0.0616392	0.0588508	0.0598959	0.0619144	0.0638608	0.0600974	0.0637157	0.0637157	0.0652825	0.0668854	0.0650904	0.0640449	0.0641899	0.0634169	0.0676119	0.0666577	0.0699658	0.0696331
	longitude (sla)	134.625	134.875	135.125	135.375	135.625	135.875	136.125	136.375	136.625	136.875	137.125	137.375	137.625	137.875	138.125	138.375	138.625
	lattitude (slal)	20.625	20.875	21.125	21.375	21.625	21.875	22.125	22.375	22.625
	sla	-0.0346333	-0.0543111	-0.0667222	-0.0713963	-0.0705667	-0.0678778	-0.060937	-0.046463	-0.0242778	0.00557778	0.0416889	0.0786111	0.109981	0.131448	0.13787	0.127874	0.106152
		-0.0102926	-0.0336481	-0.0527556	-0.0671296	-0.0770481	-0.0829667	-0.081837	-0.0704852	-0.0475037	-0.0128	0.0303444	0.0746519	0.112296	0.137544	0.145441	0.134511	0.109352
		0.00485556	-0.0211519	-0.0463963	-0.0693778	-0.0877259	-0.0989778	-0.100793	-0.0909815	-0.0677852	-0.031137	0.0153333	0.0645704	0.107993	0.137744	0.149226	0.142111	0.120533
		-0.00235185	-0.0266037	-0.0521148	-0.0765037	-0.0963963	-0.10863	-0.111011	-0.102219	-0.0809148	-0.0461222	0.000525926	0.0540593	0.105504	0.144111	0.16383	0.164604	0.149941
		-0.0214222	-0.0405296	-0.0610593	-0.0796259	-0.0935037	-0.10167	-0.101907	-0.0925074	-0.072437	-0.0396926	0.00601852	0.0613889	0.118056	0.164093	0.191841	0.199863	0.190359
		-0.0321963	-0.0457259	-0.0589148	-0.0684407	-0.0727481	-0.0728963	-0.0677778	-0.0557148	-0.0355222	-0.00501111	0.036937	0.087937	0.141207	0.186737	0.216496	0.227	0.219493
		-0.026437	-0.0344481	-0.0397556	-0.0397778	-0.0342222	-0.0254815	-0.0144185	-0.000403704	0.0175481	0.0416481	0.0741481	0.114107	0.156648	0.194248	0.219007	0.226563	0.2191
		-0.00438148	-0.0065037	-0.0051037	0.00161481	0.0139148	0.0291444	0.0438407	0.0564741	0.0678037	0.0806222	0.0992296	0.124944	0.154448	0.181763	0.199689	0.203989	0.197641
		0.0277889	0.0308444	0.0359556	0.0441852	0.0568815	0.0730037	0.0871815	0.0962259	0.101548	0.106189	0.114867	0.12957	0.147819	0.1658	0.178704	0.182396	0.178459
	ua	-0.152456	-0.133374	-0.100863	-0.0462444	0.0263148	0.0941852	0.145481	0.177022	0.179296	0.147022	0.0918	0.029363	-0.0281111	-0.0682037	-0.0842593	-0.0678963	-0.0210037
		-0.157089	-0.130485	-0.0788593	-0.00824815	0.0623259	0.11103	0.139859	0.153544	0.145815	0.118404	0.0815667	0.0420296	0.00709259	-0.0131519	-0.0243481	-0.0320704	-0.0340074
		-0.0290259	-0.0244037	7.40741e-06	0.0378111	0.0751704	0.0976259	0.109226	0.118093	0.124893	0.127211	0.118	0.0875148	0.0398593	-0.00647037	-0.047737	-0.0906481	-0.132163
		0.109619	0.0835037	0.0646704	0.0466296	0.0292259	0.0188185	0.0147778	0.017763	0.0315222	0.0478593	0.0509963	0.0264667	-0.0258037	-0.0891259	-0.150904	-0.207119	-0.251233
		0.115789	0.0782481	0.0349852	-0.0180148	-0.0737889	-0.115996	-0.141752	-0.15397	-0.152422	-0.141596	-0.129644	-0.124437	-0.133452	-0.160185	-0.197885	-0.233259	-0.256678
		0.0192667	-0.0161889	-0.0673259	-0.130648	-0.197215	-0.255737	-0.296137	-0.315015	-0.312926	-0.289189	-0.248396	-0.196467	-0.145911	-0.114259	-0.101278	-0.0965815	-0.100319
		-0.0925259	-0.129263	-0.17827	-0.234167	-0.291811	-0.344844	-0.378348	-0.381315	-0.351452	-0.290444	-0.209804	-0.122663	-0.0407815	0.0233222	0.0677815	0.0937556	0.0925444
		-0.184644	-0.222204	-0.256744	-0.28353	-0.307678	-0.334504	-0.346159	-0.327067	-0.278211	-0.204337	-0.117056	-0.0291778	0.0517148	0.115944	0.154052	0.165374	0.1521
		-0.204863	-0.229685	-0.241837	-0.236811	-0.219852	-0.201837	-0.181689	-0.159993	-0.142678	-0.125433	-0.0980481	-0.0532667	0.00563704	0.059637	0.0889333	0.0915593	0.0784111
	va	-0.173563	-0.117889	-0.0624037	-0.00896667	0.0141111	0.0302889	0.0766444	0.135007	0.191344	0.246663	0.276707	0.2573	0.200063	0.107659	-0.0156037	-0.124056	-0.187607
		-0.187004	-0.154493	-0.122315	-0.0871481	-0.0591074	-0.0220815	0.0425963	0.123785	0.211244	0.290181	0.32833	0.306444	0.235393	0.125263	-0.0127	-0.140367	-0.214085
		-0.188578	-0.185819	-0.176322	-0.151885	-0.109626	-0.0497963	0.0263	0.117307	0.217585	0.306167	0.354826	0.344426	0.2716	0.15167	0.0136037	-0.111641	-0.187781
		-0.165596	-0.179659	-0.181752	-0.1622	-0.117885	-0.0540222	0.0213259	0.105622	0.200252	0.294441	0.36597	0.387607	0.332493	0.211496	0.070837	-0.0560519	-0.144604
		-0.126567	-0.143074	-0.142552	-0.11663	-0.0796	-0.0323481	0.0310778	0.102322	0.184767	0.278678	0.36417	0.409504	0.376015	0.266019	0.1258	-0.0101704	-0.117107
		-0.0911111	-0.0970963	-0.0831593	-0.0480741	-0.0151519	0.0152704	0.0586963	0.11103	0.175093	0.254189	0.330941	0.375996	0.357737	0.270807	0.142522	0.0057	-0.102819
		-0.0583407	-0.0498926	-0.0205519	0.0210407	0.0521222	0.0685963	0.0861704	0.109193	0.14283	0.195196	0.255026	0.294004	0.288011	0.224581	0.113778	-0.00645926	-0.0868778
		-0.0194481	-0.00567037	0.0265889	0.0668444	0.098937	0.106267	0.0944741	0.0803926	0.0783926	0.104019	0.153804	0.195815	0.203667	0.163363	0.0777667	-0.0148407	-0.0615593
		0.0189296	0.0259556	0.0441148	0.070337	0.102619	0.109563	0.0800111	0.0461519	0.0290778	0.0406444	0.0803407	0.116511	0.128574	0.111385	0.0588704	-0.00682963	-0.0372333
	lon( 2902756)	137.79	137.789	137.78	137.788	137.78	137.765	137.73	137.706	137.656	137.619	137.559	137.538	137.497	137.464	137.41	137.363	137.284	137.214	137.139	137.072	137.007	136.946	136.897	136.832	136.76	136.69	136.626	136.574	136.515	136.465	136.409	136.364	136.307	136.261	136.195	136.141	136.081	136.027	135.977	135.931	135.89	135.854	135.816	135.781	135.746	135.704	135.649	135.596
	lat(2902756)	20.911	20.959	21.01	21.07	21.133	21.196	21.266	21.328	21.402	21.449	21.483	21.533	21.587	21.651	21.708	21.758	21.788	21.828	21.847	21.867	21.888	21.899	21.909	21.924	21.934	21.937	21.944	21.954	21.949	21.951	21.957	21.952	21.955	21.966	21.973	21.99	21.997	22.009	21.992	22	21.989	21.998	21.997	22.005	22.017	22.037	22.052	22.068
	lon (CE 2)	137.301	137.301	137.181	137.181	137.128	137.128	137.025	137.025	136.978	136.978	136.94	136.94	136.921	136.921	136.887	136.887	136.865	136.865	136.823	136.823	136.746	136.746	136.75	136.75	136.66	136.66	136.545	136.545	136.486	136.486	136.419	136.419	136.349	136.349	136.268	136.268	136.181	136.181	136.104	136.104	136.028	136.028	135.885	135.885	135.806	135.806	135.723	135.723
	lat (CE 2)	20.9945	20.9945	21.0281	21.0281	21.0561	21.0561	21.0557	21.0557	21.0758	21.0758	21.0842	21.0842	21.1164	21.1164	21.1534	21.1534	21.1746	21.1746	21.2184	21.2184	21.2338	21.2338	21.2064	21.2064	21.2288	21.2288	21.2947	21.2947	21.3332	21.3332	21.3881	21.3881	21.444	21.444	21.501	21.501	21.5734	21.5734	21.6233	21.6233	21.6899	21.6899	21.4893	21.4893	21.5427	21.5427	21.5956	21.5956
Figure 2c
	longitude	124.021	124.062	124.104	124.146	124.188	124.229	124.271	124.312	124.354	124.396	124.438	124.479	124.521	124.562	124.604	124.646	124.688	124.729	124.771	124.812	124.854	124.896	124.938	124.979	125.021	125.062	125.104	125.146	125.188	125.229	125.271	125.312	125.354	125.396	125.438	125.479	125.521	125.562	125.604	125.646	125.688	125.729	125.771	125.812	125.854	125.896	125.938	125.979
	lattitude	16.5208	16.5625	16.6042	16.6458	16.6875	16.7292	16.7708	16.8125	16.8542	16.8958	16.9375	16.9792	17.0208	17.0625	17.1042	17.1458	17.1875	17.2292	17.2708	17.3125	17.3542	17.3958	17.4375	17.4792	17.5208	17.5625	17.6042	17.6458	17.6875	17.7292	17.7708	17.8125	17.8542	17.8958	17.9375	17.9792	18.0208	18.0625	18.1042	18.1458	18.1875	18.2292	18.2708	18.3125	18.3542	18.3958	18.4375	18.4792
	Chl	0.0569736	0.0569736	0.0581951	0.0497401	0.0503838	0.0511494	0.0519861	0.0487188	0.0539373	0.0511212	0.0542138	0.0576665	0.0579871	0.05551	0.0541137	0.0511677	0.0496333	0.0512647	0.0506746	0.0510167	0.0532314	0.0524382	0.0524778	0.053811	0.0557082	0.0557082	0.0588542	0.0566151	0.0557663	0.0559631	0.0535244	0.0520088	0.0535591	0.0515303	0.0542958	0.0548364	0.0535302	0.0533371	0.0560406	0.0558221	0.0552891	0.0544794	0.0559527	0.055486	0.0569087	0.0558656	0.0569441	0.0566755
		0.0460525	0.0479403	0.0458352	0.0468648	0.051341	0.051341	0.0516196	0.0517569	0.0546179	0.0520421	0.0597184	0.0574764	0.0566972	0.0556306	0.0539572	0.051974	0.0505328	0.0495237	0.0509687	0.0538123	0.054077	0.0524356	0.0546528	0.0547558	0.0536338	0.0569698	0.0567171	0.0545149	0.053134	0.053134	0.0526876	0.0508395	0.0533472	0.0512817	0.0529816	0.053711	0.0571896	0.0555262	0.0556956	0.0554089	0.0542896	0.0541222	0.0541073	0.0558555	0.0546002	0.05803	0.0590418	0.0583555
		0.0481512	0.0452563	0.0456342	0.0466784	0.046671	0.0487559	0.0473676	0.0486901	0.0476146	0.0587261	0.0579834	0.0539769	0.0539769	0.0540912	0.0546717	0.0513632	0.0506972	0.051542	0.0484233	0.0526665	0.0510024	0.051368	0.0526146	0.0547023	0.0581436	0.055556	0.0575187	0.0577947	0.0539781	0.0537817	0.0510272	0.0484418	0.0483718	0.0476073	0.052572	0.0513842	0.0513842	0.0537726	0.0521607	0.0534466	0.0529371	0.0540493	0.0543462	0.0550669	0.0542944	0.055796	0.0574829	0.0553524
		0.0476222	0.0505528	0.0489764	0.0461235	0.0448154	0.0454823	0.0468966	0.0492313	0.0490079	0.0511754	0.0556098	0.058547	0.0577754	0.0557654	0.0550144	0.0543977	0.0570715	0.0503782	0.0506227	0.0506227	0.053788	0.0507008	0.0514542	0.0509266	0.0573163	0.0560283	0.0558621	0.0533252	0.0541943	0.0545291	0.0529171	0.0529588	0.0512313	0.0487553	0.0541414	0.0517266	0.0515904	0.0547388	0.0534864	0.0520996	0.0520721	0.053728	0.0557345	0.0557345	0.0552959	0.0553272	0.0576398	0.0564571
		0.0489759	0.0504774	0.0478621	0.0478621	0.0449682	0.0450647	0.0524746	0.0493175	0.0473373	0.0500686	0.051523	0.0497787	0.0515121	0.0543911	0.0535507	0.0594243	0.0516166	0.0604481	0.0585614	0.0571352	0.0549843	0.0538682	0.0511987	0.0534414	0.0563655	0.0538002	0.0530695	0.0530695	0.0503843	0.0506909	0.0508024	0.0520978	0.0513556	0.0490006	0.0509894	0.0526807	0.0513197	0.052509	0.0539214	0.0539547	0.0533271	0.054294	0.0539209	0.0547948	0.0544593	0.0566013	0.0572133	0.0574453
		0.0478587	0.0483995	0.0494986	0.0472022	0.0445764	0.0443457	0.0481255	0.0475923	0.0520363	0.0528952	0.0528952	0.04885	0.0459393	0.050986	0.050199	0.061289	0.0538238	0.0491805	0.0572456	0.0617772	0.0579606	0.0546962	0.0563933	0.0556562	0.0546022	0.0542409	0.0529915	0.0514838	0.0512819	0.0508621	0.0495447	0.0500217	0.0507119	0.0488893	0.0488893	0.0517354	0.0493499	0.0508421	0.0535074	0.0560176	0.0542243	0.0543459	0.0539217	0.0553431	0.0558211	0.0560116	0.0573351	0.0571954
		0.0492497	0.0454079	0.0445394	0.0465882	0.0466795	0.04471	0.0478339	0.049012	0.0517673	0.0532102	0.0537491	0.0537367	0.0533799	0.0526125	0.0526125	0.0591922	0.0611879	0.0572125	0.0571479	0.0594066	0.0615957	0.0554456	0.0597703	0.0577043	0.0564222	0.0555565	0.0535039	0.0538192	0.05126	0.0493618	0.0495373	0.0504414	0.048646	0.0480444	0.0487905	0.0488057	0.0494055	0.0494055	0.0531043	0.0535571	0.0519015	0.0511495	0.0529801	0.0540877	0.0544662	0.0548618	0.0565754	0.0578339
		0.0460429	0.0473227	0.0463204	0.0481625	0.0484116	0.0468259	0.0492073	0.0520571	0.0526786	0.0534361	0.0535755	0.0503256	0.050729	0.053529	0.0616258	0.0636865	0.0564806	0.0559877	0.0599277	0.0604564	0.0558396	0.0558396	0.0522162	0.0568951	0.05682	0.0556519	0.0561411	0.0584181	0.053506	0.0526972	0.0510012	0.0534713	0.0515058	0.0480905	0.0455624	0.0471083	0.0505857	0.0506425	0.052301	0.051307	0.0501351	0.0515277	0.0526061	0.0515422	0.0515422	0.0540225	0.055027	0.0566667
		0.0489575	0.0496991	0.0472829	0.0497503	0.052658	0.052658	0.0489638	0.0528127	0.0541673	0.0537715	0.0518566	0.0479793	0.0513156	0.054583	0.0561418	0.0618848	0.0616553	0.0638956	0.0627274	0.0577475	0.0574208	0.0583625	0.0532753	0.0585144	0.0570253	0.0583513	0.056818	0.0585283	0.0585283	0.0537481	0.049064	0.0507763	0.0508083	0.0481917	0.0474095	0.0477904	0.0494938	0.0491545	0.0495309	0.0498376	0.0494866	0.0507794	0.0517262	0.051687	0.050253	0.0532634	0.0549989	0.0550553
		0.0540089	0.052829	0.0530697	0.0553159	0.0527538	0.0491796	0.052495	0.0526234	0.0527691	0.0521735	0.0481519	0.0536302	0.0536302	0.0527777	0.0566027	0.0584457	0.0564464	0.0592292	0.0559661	0.0554517	0.0547474	0.0524219	0.056524	0.0571674	0.0550234	0.0561699	0.0570636	0.0571482	0.0517155	0.0513701	0.0530914	0.0518558	0.0533574	0.0492268	0.0497448	0.0497448	0.0489796	0.0519009	0.0504103	0.050832	0.0511981	0.0516611	0.0512582	0.0532355	0.0527355	0.0507395	0.0539155	0.0529103
		0.0524399	0.0524701	0.0483423	0.0486611	0.052415	0.0506807	0.0545497	0.0538192	0.0617509	0.0537156	0.0541382	0.0538666	0.0538572	0.0585754	0.0600716	0.0560083	0.056966	0.0543848	0.0530388	0.0530388	0.0534342	0.0506441	0.0577774	0.05664	0.0522332	0.0547835	0.0540957	0.0553671	0.0539834	0.0536741	0.0520302	0.0499274	0.0496342	0.047575	0.0471771	0.0476456	0.0492164	0.0514293	0.0520754	0.0520096	0.0526843	0.052783	0.052783	0.0536913	0.0538982	0.0542918	0.0530012	0.0559246
		0.0504119	0.0473328	0.0498292	0.0498292	0.0534658	0.0502585	0.0520384	0.0539994	0.052434	0.0521799	0.0554266	0.0557726	0.0583502	0.0529233	0.0539894	0.0573041	0.0531404	0.0572744	0.0581141	0.0571814	0.0545247	0.055137	0.0549008	0.0524316	0.053144	0.0539495	0.0539495	0.0559873	0.0508192	0.0557854	0.0523026	0.0492974	0.0507384	0.0521934	0.0471633	0.0472464	0.0460658	0.0479709	0.0494861	0.0531293	0.050494	0.0498296	0.050052	0.0504491	0.0520352	0.0528745	0.0544685	0.0547592
		0.0540284	0.0544812	0.0496436	0.0503061	0.0524583	0.053831	0.0511562	0.0511562	0.0553333	0.0487197	0.0503683	0.0503579	0.0484071	0.0541054	0.0493477	0.0534907	0.053425	0.0581456	0.056701	0.056127	0.0559994	0.0549009	0.0555879	0.0560332	0.0520522	0.053523	0.0552297	0.0575256	0.0557998	0.0495463	0.0495463	0.0506198	0.0490722	0.0497368	0.0503048	0.0496657	0.0496069	0.049226	0.0475415	0.0496669	0.0485633	0.0493002	0.0498326	0.0507838	0.0495869	0.0488082	0.0491381	0.0498655
		0.052628	0.0535767	0.0567847	0.0527732	0.0509751	0.0539466	0.048075	0.0490646	0.0534127	0.0553679	0.0522844	0.0481547	0.0527761	0.0517055	0.0517055	0.0513684	0.0546599	0.056144	0.0532468	0.0543612	0.0581158	0.0586315	0.0567723	0.0522495	0.0509047	0.0524687	0.0517566	0.052178	0.0536619	0.0509355	0.0512506	0.0480728	0.0492678	0.0507722	0.0494792	0.0498576	0.0484129	0.0484129	0.0496609	0.0476498	0.0480545	0.0484174	0.0492416	0.0486122	0.0490555	0.0495797	0.0493765	0.0498164
		0.0545907	0.0518925	0.0551211	0.0512945	0.0497373	0.0502256	0.0488103	0.0485172	0.0498074	0.0494054	0.0527218	0.049723	0.049136	0.0588726	0.0582449	0.0545608	0.0564847	0.0576478	0.058201	0.0576168	0.0582797	0.0582797	0.057366	0.0529132	0.0484882	0.0507271	0.051549	0.0527873	0.0497118	0.0518821	0.0512065	0.0493186	0.0491818	0.0480583	0.0506993	0.0493229	0.0521692	0.0519534	0.0479891	0.0492978	0.0485157	0.050807	0.0502808	0.0502808	0.0511584	0.0516286	0.0493465	0.049823
		0.0541578	0.0549777	0.0521896	0.0499475	0.0489753	0.0489753	0.0483411	0.0478217	0.0494568	0.050299	0.0544948	0.049111	0.0488746	0.051153	0.0602731	0.0579714	0.0616475	0.0626248	0.0542653	0.0525243	0.0514867	0.0528372	0.05531	0.0540289	0.0513887	0.0516148	0.0530854	0.0535424	0.0535424	0.0533856	0.0518426	0.0509255	0.0492464	0.0488081	0.0505819	0.0488614	0.0494996	0.0510191	0.0509346	0.0504517	0.0493246	0.0491758	0.0519951	0.0526327	0.0518696	0.050352	0.0522101	0.0507106
		0.0541067	0.0511719	0.0512852	0.0516816	0.0508463	0.050167	0.0478521	0.0516767	0.0513615	0.0520746	0.0489645	0.0499645	0.0499645	0.0476596	0.0523086	0.0529576	0.0543547	0.0617193	0.0574259	0.052253	0.0516575	0.0533724	0.0553663	0.0522796	0.0548978	0.0543511	0.055289	0.05521	0.0540059	0.053388	0.0532478	0.0538553	0.0528541	0.0531847	0.0509494	0.0509494	0.0534009	0.0539525	0.052631	0.050857	0.0509619	0.0513074	0.0526038	0.052919	0.053882	0.0535184	0.0512604	0.0478373
		0.0514294	0.0521037	0.0526206	0.0506594	0.0503056	0.0511285	0.0514066	0.0471649	0.0516774	0.0534251	0.0590722	0.0532849	0.0592777	0.054965	0.0546873	0.0551089	0.0594855	0.0540299	0.0531764	0.0531764	0.0528046	0.0560193	0.0581258	0.0549727	0.0555737	0.0556679	0.0564217	0.0545491	0.0547508	0.0516603	0.0512062	0.0513585	0.0509655	0.0533331	0.0531765	0.054147	0.0521665	0.0568756	0.0564504	0.0558395	0.0557412	0.0557412	0.0543039	0.054956	0.0520666	0.0536565	0.0542356	0.0490178
		0.0503493	0.0521963	0.0518085	0.0516415	0.0516415	0.0525412	0.0533098	0.0556819	0.0541156	0.0520999	0.0540691	0.053706	0.0588075	0.0563094	0.0552479	0.0542017	0.0571525	0.0601077	0.0597688	0.0560486	0.0553728	0.0561655	0.0571655	0.0562918	0.0557201	0.0561508	0.0561508	0.0533937	0.0504212	0.0511069	0.0569353	0.055345	0.0537047	0.0540333	0.0543445	0.053852	0.0517643	0.0560139	0.0574682	0.0584855	0.0586703	0.05716	0.054688	0.0536058	0.0549848	0.0551782	0.0538762	0.0511696
		0.0514953	0.0515367	0.052756	0.0544119	0.0536712	0.0549015	0.0539139	0.0539139	0.0532597	0.0556351	0.0525798	0.0551162	0.0596508	0.0619177	0.0590739	0.0585571	0.0555823	0.0575242	0.0594729	0.0625017	0.0573073	0.0552548	0.0566047	0.0599633	0.059533	0.0561455	0.0550531	0.0524678	0.0531292	0.0531292	0.0559918	0.0581866	0.0566541	0.0542822	0.0552601	0.0553374	0.0545256	0.0577297	0.0587252	0.0570017	0.059283	0.0595997	0.0556581	0.0547534	0.0552231	0.0574672	0.0545441	0.0553931
		0.0531851	0.0518322	0.0536202	0.054106	0.0560858	0.0562306	0.0552471	0.0561441	0.052988	0.0539604	0.0571929	0.0547121	0.0563145	0.0615361	0.0615361	0.0611565	0.0564756	0.054582	0.0548112	0.0594434	0.0607418	0.0547263	0.0558732	0.0569505	0.0564927	0.056629	0.0566668	0.0547841	0.0524787	0.0567639	0.0549383	0.0560564	0.0513382	0.0524793	0.0541214	0.0545078	0.0545078	0.0533939	0.0582427	0.0569534	0.0562229	0.0589086	0.0586598	0.0561579	0.0555335	0.0547323	0.0533485	0.0534593
		0.0491275	0.0536753	0.0558002	0.0554452	0.0547413	0.0560213	0.0582828	0.0587878	0.0555602	0.0542249	0.0543664	0.0546098	0.054373	0.0545295	0.0567572	0.057575	0.0556478	0.0549393	0.0567474	0.0560024	0.0531504	0.0531504	0.0508633	0.0528559	0.0534301	0.0575054	0.0541978	0.0536086	0.0512884	0.0531869	0.0559256	0.055985	0.0531448	0.0548898	0.0559312	0.0558893	0.0545995	0.0571148	0.056286	0.0550203	0.0557209	0.0588373	0.0602651	0.0602651	0.0580054	0.0562971	0.0572066	0.0571902
		0.0562426	0.0515604	0.054851	0.0564891	0.0577213	0.0554784	0.0554784	0.0561304	0.0621473	0.059856	0.0571077	0.0594069	0.057864	0.0588533	0.0538359	0.0558676	0.0553351	0.0543984	0.05889	0.0535479	0.0536322	0.0547826	0.057239	0.0546012	0.0572597	0.0563677	0.0544266	0.0544266	0.0550553	0.0495715	0.0537888	0.059596	0.0568408	0.0581795	0.0571473	0.0630191	0.0561829	0.0585312	0.0594491	0.0574615	0.0560819	0.0574611	0.0574978	0.0550218	0.0574521	0.0589749	0.0563889	0.0544492
		0.0527309	0.0525991	0.053116	0.0565849	0.0557309	0.0558709	0.0619845	0.063536	0.0626189	0.0577059	0.053001	0.0498595	0.0498595	0.0550669	0.0542915	0.0541479	0.0547781	0.0528494	0.0539026	0.0584758	0.0622421	0.0540087	0.0555179	0.0573035	0.0577402	0.0601068	0.0565953	0.0552742	0.0570203	0.0556589	0.0569855	0.0578234	0.0593962	0.0567077	0.0567077	0.0569324	0.056163	0.0570988	0.0626366	0.0607335	0.0601625	0.061767	0.0594807	0.0567347	0.0554851	0.0553394	0.0572793	0.0583592
		0.0568284	0.0533501	0.0545171	0.0563632	0.0575953	0.0597434	0.0569346	0.063747	0.0592107	0.0562976	0.0538457	0.0535564	0.0565006	0.0497561	0.0547735	0.0572512	0.0596465	0.0563696	0.0581981	0.0581981	0.061224	0.0586626	0.0543613	0.0563624	0.0572402	0.0585872	0.0582309	0.0577286	0.0569534	0.0548301	0.0610351	0.0637946	0.0634897	0.0631548	0.0608877	0.056919	0.056167	0.0617497	0.0606042	0.0604695	0.0604695	0.060525	0.0587014	0.0584238	0.0566772	0.056066	0.058036	0.0601112
		0.050507	0.0504513	0.052141	0.051063	0.051063	0.0519909	0.052634	0.0562297	0.0539717	0.0495395	0.0536339	0.0495214	0.0564452	0.0577966	0.0568013	0.0517899	0.0519117	0.0548497	0.0574252	0.0584345	0.0604788	0.0573532	0.0563804	0.0566088	0.0600155	0.0600155	0.0598347	0.061563	0.0591742	0.0558099	0.0576836	0.0607554	0.0658157	0.0645734	0.065063	0.0596533	0.0570143	0.0599842	0.0627774	0.0621346	0.0613881	0.0585581	0.0594733	0.0591179	0.0594433	0.0553175	0.0581979	0.0581979
		0.0578333	0.0548297	0.0560392	0.0513971	0.0513311	0.0498005	0.0504135	0.0491819	0.050859	0.0506794	0.0490356	0.0490356	0.0487752	0.0525031	0.0572023	0.0520483	0.0525296	0.0529845	0.0554295	0.0565121	0.0561241	0.0547405	0.0558032	0.0568186	0.060222	0.0621867	0.059759	0.0610911	0.0593001	0.0598974	0.064047	0.0702741	0.0702741	0.0701109	0.0607092	0.0629598	0.0622256	0.0598103	0.0599709	0.0642822	0.0668925	0.057375	0.0611295	0.0615206	0.0596159	0.0567223	0.0566289	0.0599023
		0.0540833	0.055148	0.05495	0.05516	0.0553804	0.0507921	0.0518329	0.0512588	0.051501	0.0520974	0.0530603	0.0506782	0.0479345	0.051724	0.0517074	0.0522947	0.0507303	0.0507303	0.051732	0.0545646	0.0507753	0.0519763	0.050367	0.0561189	0.0575259	0.0582657	0.0593659	0.0573981	0.0637381	0.059799	0.0649744	0.0726362	0.0692793	0.0660116	0.0639494	0.0644935	0.0622438	0.0651615	0.0651615	0.0630262	0.062956	0.0649649	0.06218	0.0622662	0.0607375	0.0600528	0.0595273	0.0609919
		0.0560503	0.0547985	0.0532951	0.0528494	0.0550232	0.0527493	0.0530661	0.0543165	0.05326	0.0508542	0.0524658	0.0505774	0.049288	0.0503652	0.0493794	0.0499116	0.0555859	0.0542797	0.0507762	0.0519605	0.0519605	0.0577677	0.0575961	0.0579629	0.0574029	0.0578388	0.0557757	0.0561915	0.0607248	0.0617176	0.0631231	0.0640446	0.064143	0.0615166	0.0627472	0.0621593	0.0639624	0.0649854	0.0630662	0.0631388	0.0628354	0.0592582	0.0592582	0.0610501	0.0622598	0.0594134	0.0603295	0.0632049
		0.0579456	0.0541535	0.0534323	0.0533878	0.0519698	0.0533577	0.0533577	0.0533189	0.0515541	0.0507537	0.0503444	0.0495466	0.0478704	0.0488233	0.0498921	0.049273	0.0492958	0.0515912	0.052981	0.058005	0.0583786	0.0544741	0.0567882	0.0595378	0.0609117	0.0586248	0.0573082	0.0573082	0.0573616	0.0599659	0.0608933	0.0595525	0.0616603	0.0635304	0.0663292	0.0658092	0.0666148	0.0605482	0.0613872	0.0613449	0.060774	0.0648375	0.0626902	0.0634377	0.0635424	0.0613247	0.0632986	0.0600084
		0.0537144	0.0536474	0.0537992	0.0509062	0.055538	0.0570882	0.0534771	0.0534365	0.0506333	0.0498666	0.0480998	0.0491752	0.0491752	0.0474806	0.0514477	0.0514688	0.051424	0.0558186	0.0570167	0.055783	0.0584803	0.0598731	0.0557572	0.0600471	0.0608013	0.062776	0.0615363	0.0588093	0.0585365	0.0615564	0.0675062	0.0649906	0.0651486	0.0651486	0.0629825	0.0664376	0.0635423	0.0637619	0.0636782	0.061858	0.0626467	0.066919	0.0665822	0.0676051	0.0652788	0.0588793	0.0591001	0.0590177
		0.051217	0.0534833	0.0530944	0.0531962	0.0553068	0.049359	0.0498038	0.0504114	0.049387	0.0495412	0.0489763	0.0502482	0.0511007	0.0530073	0.0512301	0.0509588	0.0516264	0.0552695	0.0534157	0.0534157	0.0581607	0.057597	0.0557228	0.0579691	0.0589269	0.0606993	0.064248	0.0646918	0.0588958	0.0609399	0.0639298	0.0673431	0.068007	0.0625058	0.0623199	0.0628052	0.0616427	0.064675	0.0647566	0.0654137	0.0654137	0.0662223	0.0680624	0.0676727	0.0614881	0.0576092	0.0574866	0.057949
		0.0543793	0.0510243	0.0530025	0.0557095	0.0557095	0.0559773	0.0523628	0.0477303	0.0489759	0.0486061	0.0483379	0.050259	0.0505461	0.0520107	0.0515304	0.0530324	0.0566073	0.0541929	0.0545718	0.0524807	0.0546433	0.0543161	0.0596885	0.0592519	0.0620547	0.0620547	0.0630767	0.0632441	0.0671715	0.0662942	0.0615801	0.0617732	0.0638859	0.0691149	0.0657654	0.0617038	0.0627009	0.0620113	0.0661756	0.0654494	0.0641484	0.0627973	0.0637444	0.0618315	0.0614217	0.0605121	0.0605121	0.0594211
		0.0563915	0.0560665	0.054425	0.0579026	0.058122	0.0509277	0.053089	0.0507679	0.0495277	0.0483248	0.0483132	0.0483132	0.0513191	0.0509783	0.0513301	0.0522053	0.0526344	0.0547799	0.0507631	0.051878	0.0541049	0.0549654	0.0625904	0.0639076	0.0660806	0.0616706	0.0649506	0.0660891	0.0674274	0.0641067	0.0637604	0.0637604	0.0647375	0.0639575	0.0635126	0.0587959	0.0617553	0.0613791	0.0616794	0.0633115	0.0675118	0.0631531	0.0624642	0.0620407	0.0608961	0.0620963	0.0616993	0.0613017
		0.0588293	0.0612956	0.0557444	0.0557609	0.0562088	0.0511554	0.0489561	0.0498121	0.0507974	0.0472769	0.047202	0.0483101	0.048438	0.0497415	0.0504675	0.0492449	0.0536073	0.0536073	0.050624	0.0511698	0.0528276	0.054986	0.0536649	0.0595037	0.0647176	0.0670958	0.063553	0.0620483	0.066126	0.0663559	0.0622432	0.0623627	0.0648505	0.0629512	0.0604456	0.0659015	0.0603516	0.0630577	0.0630577	0.0643573	0.0655179	0.062788	0.0622021	0.0604886	0.0600854	0.0627912	0.0615988	0.0619191
		0.0584843	0.0553529	0.0544596	0.0544596	0.0563657	0.0546821	0.0510813	0.0498833	0.0487444	0.049446	0.0474449	0.0496908	0.0474761	0.0429061	0.044949	0.047503	0.0517898	0.0545794	0.0516743	0.0519467	0.052742	0.0558378	0.0595438	0.0595438	0.0595143	0.0658104	0.0679731	0.0666304	0.069159	0.0654477	0.0695376	0.0656979	0.0645128	0.0658904	0.066016	0.0696029	0.0656404	0.0596847	0.0630681	0.0645399	0.0657662	0.0664669	0.0579566	0.0586234	0.0586234	0.0583224	0.0602446	0.0630937
		0.054218	0.0511317	0.0532239	0.0512761	0.0550794	0.0511571	0.0482668	0.0508079	0.0492134	0.0492134	0.048783	0.048346	0.0471389	0.0453224	0.0466504	0.0486756	0.0502636	0.0514165	0.0535591	0.0518811	0.0563827	0.0543314	0.0562259	0.0611729	0.0669012	0.0680324	0.0705788	0.0683084	0.0651831	0.0689763	0.0689763	0.0680249	0.0635826	0.0620997	0.0608531	0.0659265	0.0645719	0.0620427	0.0643143	0.0633247	0.0617228	0.0625364	0.0606379	0.0588187	0.0598113	0.0598847	0.059955	0.0606985
		0.0558061	0.0532507	0.055044	0.0520276	0.0522854	0.0525501	0.045726	0.0473208	0.0492791	0.0485806	0.0487127	0.0475813	0.0469692	0.0455035	0.0497231	0.0522239	0.0522239	0.0544502	0.053691	0.052179	0.0549044	0.0635135	0.0612796	0.0651074	0.0683428	0.0662286	0.066705	0.067073	0.0657519	0.0666377	0.066877	0.0622763	0.0663563	0.0619959	0.0660494	0.064776	0.064776	0.0627937	0.0639225	0.0634984	0.058468	0.0572937	0.0576121	0.0590303	0.06107	0.0563649	0.0592844	0.0573174
		0.0549134	0.051513	0.051513	0.0505409	0.0529956	0.0514036	0.0519868	0.0462245	0.0499256	0.0474089	0.0482555	0.0471973	0.0475744	0.0472531	0.0505198	0.0507543	0.054907	0.0537314	0.0547203	0.05545	0.0634811	0.0670955	0.0670955	0.0702609	0.0705928	0.0713987	0.0707908	0.0730057	0.0686455	0.0642565	0.062821	0.0601682	0.0630542	0.0658248	0.0670184	0.0637961	0.0677968	0.0640432	0.062598	0.0590777	0.056383	0.0568815	0.0568815	0.0564408	0.0581774	0.0583726	0.0569764	0.0572968
		0.0626244	0.0512504	0.0523627	0.0520038	0.0510724	0.0518933	0.0508533	0.0460934	0.0460934	0.0478568	0.0468705	0.0471045	0.0464673	0.0459443	0.0474465	0.0504228	0.0507758	0.0526425	0.0538344	0.0537624	0.0559421	0.0583294	0.0560028	0.0599037	0.0688025	0.0676149	0.0638215	0.0690601	0.0690601	0.0671013	0.0643526	0.0639464	0.0660235	0.0651667	0.067892	0.0656766	0.0627043	0.0625941	0.0556464	0.0585591	0.0573136	0.057274	0.0565145	0.0590504	0.0573808	0.0561626	0.0533679	0.0528885
		0.0526952	0.0527376	0.0520384	0.0520265	0.0621555	0.0496026	0.0492385	0.0476019	0.0453518	0.0488241	0.0494862	0.0471244	0.0470334	0.0466456	0.0466456	0.0480492	0.0527222	0.0510627	0.0541708	0.0550752	0.0587942	0.0603001	0.0561281	0.0635668	0.0655664	0.0675773	0.0611304	0.0654642	0.0667952	0.0632878	0.0616137	0.0618318	0.0643645	0.0677879	0.0677879	0.0701465	0.067889	0.0632563	0.0602735	0.0574077	0.0547612	0.0580048	0.055737	0.0574658	0.0592281	0.0596461	0.0594071	0.0601005
		0.0577684	0.0523786	0.0522639	0.0519797	0.0502302	0.0500663	0.0493065	0.047696	0.0475918	0.0449328	0.0462926	0.0453878	0.0446853	0.0497203	0.0511107	0.046579	0.0521238	0.0561196	0.0519495	0.0568637	0.0568637	0.0584527	0.0599726	0.0643768	0.0672854	0.0680026	0.064393	0.0622255	0.0670552	0.0664869	0.0625519	0.0630744	0.0629606	0.0633038	0.0704949	0.0661591	0.0599054	0.0568061	0.0595199	0.0573037	0.0573037	0.0546798	0.0580019	0.0559098	0.0584742	0.0606405	0.0595723	0.0616964
		0.0540008	0.0472735	0.0484264	0.0495828	0.0486039	0.0472158	0.0472158	0.0479432	0.0475453	0.0448549	0.0457423	0.0456006	0.0472382	0.0468655	0.0522217	0.0474153	0.0549217	0.0571996	0.0555275	0.0619308	0.0636582	0.0656408	0.0685695	0.0628569	0.0649217	0.0646515	0.0646515	0.0650356	0.0647929	0.0668734	0.065655	0.0659059	0.0653903	0.0661717	0.0693739	0.0654649	0.0590962	0.0533469	0.0580842	0.0526807	0.0518984	0.055598	0.0594019	0.0546422	0.056782	0.0626404	0.0626404	0.0628418
		0.0474384	0.0454958	0.04708	0.0481399	0.0481753	0.0490349	0.0488215	0.0474818	0.0461324	0.0444967	0.0447837	0.0452604	0.0452604	0.048795	0.0464386	0.0487649	0.0556441	0.0577878	0.0575307	0.0631294	0.0631976	0.0641781	0.0639472	0.0667737	0.0650934	0.0677506	0.066717	0.0598564	0.0614097	0.0664885	0.0683199	0.0667159	0.0667159	0.0665295	0.069603	0.0671191	0.0594781	0.056084	0.0577075	0.0554472	0.0577737	0.0568135	0.0553298	0.0602582	0.0598499	0.0607058	0.0655617	0.0602468
		0.0567543	0.0477045	0.0475054	0.0484896	0.0479381	0.0470455	0.044273	0.0470013	0.0467619	0.0502977	0.0484369	0.0481112	0.0506501	0.0534848	0.055589	0.0552226	0.0528855	0.0560048	0.0601774	0.0601774	0.062685	0.0626925	0.0639941	0.0627532	0.0620308	0.0654665	0.0656552	0.0657077	0.0626282	0.0637122	0.0689688	0.069912	0.0689762	0.0671854	0.0680857	0.065158	0.0626218	0.0559574	0.0559574	0.0553723	0.0582455	0.0534726	0.0568079	0.0610473	0.063248	0.0672978	0.065013	0.0590392
		0.0506355	0.0482108	0.0492825	0.0503942	0.0479286	0.0479286	0.0478177	0.0450995	0.0448813	0.0453094	0.0481716	0.0470673	0.0506103	0.0530122	0.0572157	0.0560916	0.0541725	0.0583364	0.0596254	0.0650798	0.0641583	0.0634131	0.0640786	0.0641322	0.0645036	0.0645036	0.0650166	0.063066	0.0636962	0.0615112	0.0655134	0.0693029	0.0678513	0.0669115	0.0688194	0.0672258	0.0628076	0.0593365	0.0556929	0.0562329	0.0626991	0.0608948	0.0593314	0.0606906	0.0606906	0.0635523	0.0630426	0.0621207
		0.0501093	0.0494119	0.0494049	0.0492226	0.0505237	0.0492531	0.0485025	0.0456578	0.0456578	0.0482095	0.0481799	0.0479164	0.048662	0.0507086	0.0513584	0.0521341	0.0537876	0.0604945	0.0628155	0.064648	0.0628748	0.0655612	0.0670146	0.0643621	0.0634845	0.0644926	0.0644144	0.0645877	0.0645877	0.0639948	0.0640352	0.0642927	0.0639244	0.0620359	0.066717	0.0654747	0.0577199	0.0575348	0.0570296	0.0571436	0.0644633	0.0622589	0.0602365	0.0609318	0.0604572	0.0601475	0.0609233	0.0609233
		0.0589313	0.0492234	0.0478334	0.0502598	0.0492636	0.0473584	0.0475354	0.0452297	0.0474931	0.048713	0.0472122	0.0480908	0.0480445	0.0526592	0.0526592	0.0540151	0.0535557	0.0553731	0.0616514	0.062271	0.06243	0.0610293	0.0654585	0.0626979	0.0629892	0.0600136	0.0639952	0.0638572	0.0630039	0.0653313	0.0665184	0.0672012	0.0619747	0.0619747	0.0615847	0.0637513	0.0602951	0.0584653	0.0595641	0.0605217	0.0612712	0.060982	0.0602647	0.0621917	0.0603888	0.0572235	0.0584213	0.0571206
		0.049362	0.049362	0.0488263	0.0483113	0.0489163	0.0486359	0.0448061	0.0486909	0.0470051	0.0468432	0.048308	0.0491865	0.0506184	0.0513889	0.0534409	0.0528792	0.0553862	0.057883	0.0612276	0.0626426	0.0626426	0.0631718	0.0690062	0.0654353	0.062438	0.0612626	0.0617611	0.0637534	0.0641298	0.0664247	0.0671557	0.0651963	0.0607539	0.0621669	0.0602969	0.0609461	0.0594762	0.0610469	0.0614487	0.0614487	0.0614594	0.0585459	0.0581244	0.0596783	0.0678655	0.0696619	0.0607206	0.0580236
		0.0485046	0.0468563	0.0453303	0.0472625	0.0477292	0.0455172	0.0462905	0.0462905	0.0454929	0.0480928	0.049709	0.0494133	0.0531035	0.0509976	0.0537134	0.0513845	0.0547362	0.0599037	0.0586446	0.0600839	0.0623619	0.0619456	0.0630932	0.0658331	0.0618759	0.0618581	0.0618581	0.0604232	0.0628929	0.064531	0.0644763	0.0631562	0.0617754	0.0626729	0.0593365	0.0626927	0.0576818	0.0616107	0.0621079	0.0622902	0.0588347	0.0592546	0.0616968	0.0645161	0.0649937	0.0649937	0.0606522	0.0643514
		0.0491568	0.0468953	0.0453241	0.0486692	0.0466997	0.0457265	0.0463713	0.0481043	0.0483163	0.0486318	0.0501217	0.0520633	0.0519033	0.0519033	0.0544998	0.0543559	0.0560543	0.0582802	0.0603409	0.0576197	0.0608405	0.0621296	0.0634506	0.0624275	0.0594872	0.0574629	0.0582362	0.062419	0.0616761	0.0611125	0.0596659	0.060826	0.060826	0.0614339	0.0579838	0.055736	0.0570664	0.0587119	0.0641117	0.0597214	0.0622759	0.0625871	0.0619624	0.0612777	0.0647896	0.0627442	0.0598685	0.0617554
		0.0480057	0.0482833	0.0465442	0.0457641	0.0482365	0.0469558	0.0476451	0.0494699	0.0497368	0.0502405	0.0495948	0.0532113	0.0524886	0.0553201	0.0573124	0.054686	0.0620512	0.0611521	0.0611521	0.0621921	0.0625478	0.0657348	0.0648345	0.0649246	0.0630076	0.0600343	0.0600006	0.0639961	0.0618842	0.0604936	0.0605226	0.0670008	0.0626371	0.0596076	0.0541555	0.0553367	0.0569356	0.0637093	0.0637093	0.062527	0.0603777	0.0618626	0.057657	0.0562106	0.0579908	0.0553125	0.0573834	0.0600192
		0.0473697	0.0458769	0.0460432	0.0479202	0.0482684	0.0482684	0.0476129	0.0474554	0.0487869	0.0505334	0.0507057	0.0526123	0.054193	0.0572899	0.0605104	0.0572824	0.0604978	0.0626167	0.0623891	0.0624622	0.0609681	0.0636581	0.0640398	0.0618239	0.0618239	0.0613009	0.0595993	0.0629268	0.0645803	0.0633755	0.0616596	0.0623944	0.0614215	0.0611269	0.0571135	0.0594823	0.0628228	0.0615412	0.0633429	0.0596867	0.0603788	0.0602319	0.0568804	0.0568804	0.0562196	0.0569824	0.0605346	0.0549531
		0.0504163	0.0502784	0.0487939	0.0475804	0.0457162	0.0496705	0.0489021	0.0485799	0.051691	0.0492788	0.0511853	0.0564368	0.0555861	0.0606796	0.0606796	0.0591594	0.0604567	0.0631842	0.0630205	0.0627851	0.0612138	0.0615722	0.0608467	0.0606824	0.0601061	0.0596035	0.0566629	0.0597718	0.0588153	0.0618142	0.0630438	0.0576068	0.0556087	0.0556087	0.0577022	0.0601044	0.062121	0.0639663	0.0623898	0.0627923	0.0610059	0.0609357	0.0632007	0.0576738	0.0541818	0.0573217	0.059073	0.0570773
		0.0511466	0.0511466	0.0514872	0.0486528	0.0497011	0.0512233	0.0517875	0.0510956	0.0518086	0.0521363	0.0535936	0.053065	0.0590176	0.054793	0.0590594	0.0565643	0.0598387	0.060428	0.0592982	0.0590744	0.0590744	0.0593013	0.0595494	0.0610977	0.0601008	0.0585182	0.0562401	0.0573855	0.0598682	0.062554	0.0601504	0.0551055	0.0550882	0.0560963	0.0564974	0.0637549	0.0676538	0.0606127	0.060425	0.060425	0.059843	0.0595984	0.0636014	0.0613192	0.0566448	0.0569977	0.0570918	0.0580865
		0.0521836	0.0516665	0.0505794	0.0477235	0.0509413	0.0527409	0.0502316	0.0502316	0.0501356	0.0516836	0.0536615	0.0566844	0.055424	0.058237	0.0562965	0.0571684	0.0615836	0.0589846	0.056354	0.0566789	0.0579486	0.0592664	0.057448	0.0598306	0.0602058	0.0563072	0.0563072	0.0563887	0.0601288	0.0600842	0.0611898	0.0575668	0.0568327	0.0626351	0.0609738	0.0576609	0.0594816	0.056926	0.0597037	0.0580236	0.0584427	0.0624275	0.0601543	0.0580636	0.0580636	0.0578001	0.0610849	0.0603796
		0.0526582	0.0517794	0.0508281	0.0494847	0.0486296	0.0517623	0.0538282	0.0513359	0.0522374	0.0543972	0.0523284	0.055089	0.0562081	0.0562081	0.0549681	0.0581781	0.0605616	0.0589526	0.0549374	0.0578971	0.0585699	0.0559853	0.0592926	0.0563353	0.0548812	0.0581475	0.055642	0.0574203	0.0581776	0.0602437	0.0601806	0.0601806	0.0562326	0.0619868	0.0649633	0.0645998	0.0598585	0.0585466	0.0656353	0.0597418	0.0610941	0.0581908	0.0581176	0.0582045	0.0601773	0.0581674	0.0578729	0.0582269
		0.0510413	0.0511126	0.0514606	0.0520983	0.0504844	0.0530169	0.0538757	0.0569427	0.055096	0.0536313	0.0561493	0.0566025	0.0605533	0.0590751	0.0571361	0.0595113	0.0620134	0.0616254	0.0616254	0.0651369	0.0597835	0.0581775	0.0572608	0.0567924	0.062931	0.0506417	0.0527646	0.054292	0.0585628	0.0584682	0.060551	0.0618636	0.0566632	0.055587	0.0577725	0.0582434	0.0621849	0.0621849	0.059125	0.061284	0.0651033	0.0652576	0.0596515	0.0586191	0.060892	0.0565481	0.0589639	0.0602407
		0.0542464	0.0549269	0.0548916	0.0541685	0.0547344	0.0559698	0.0559698	0.0551499	0.0545408	0.0571953	0.0534611	0.0560773	0.058678	0.0622952	0.056524	0.0574452	0.0595512	0.0611	0.0595588	0.0600542	0.0585797	0.0576344	0.0579161	0.0575774	0.0575774	0.0533243	0.0525232	0.0512263	0.0547054	0.061938	0.0616697	0.0603915	0.0567328	0.055951	0.0579019	0.0588611	0.0566427	0.0585955	0.0595967	0.0621715	0.0598551	0.0603196	0.0603196	0.0614306	0.0597517	0.0584527	0.0608065	0.0612162
		0.0558313	0.0574548	0.0567444	0.0561547	0.0549928	0.0564904	0.0539601	0.0561705	0.0567226	0.0575881	0.055834	0.055834	0.053898	0.0600115	0.0581063	0.0631973	0.064721	0.0603223	0.0586959	0.0601958	0.0587642	0.0574948	0.0567576	0.0561925	0.0560317	0.0578716	0.0532274	0.052461	0.0534009	0.0564873	0.0564873	0.0608627	0.0574385	0.0546512	0.0543327	0.0558304	0.0552447	0.0612752	0.0675841	0.0647222	0.0623731	0.0653776	0.0653226	0.0617678	0.0609204	0.0630923	0.0627701	0.0599269
		0.0551271	0.0572814	0.0602023	0.0603284	0.0546163	0.0547767	0.0536416	0.0540994	0.057477	0.0571883	0.0564726	0.0566301	0.0559834	0.0584782	0.0565134	0.0613622	0.0585856	0.0585856	0.0577096	0.0629319	0.0613629	0.0571227	0.0572551	0.0589634	0.0597062	0.0650631	0.0578418	0.0531093	0.0596048	0.0613265	0.0616897	0.0604517	0.0609221	0.0508209	0.0604902	0.0604902	0.0592315	0.0571383	0.0578585	0.0636104	0.0615823	0.0624337	0.0654069	0.0685415	0.0593484	0.0623483	0.0628467	0.0579563
		0.0582181	0.058602	0.060259	0.0579432	0.0579432	0.0548303	0.0542372	0.0552309	0.0550061	0.058735	0.0549338	0.0530966	0.0570867	0.0622748	0.0597314	0.064106	0.0611238	0.0579189	0.0588467	0.0582078	0.0577659	0.0584411	0.0584411	0.0601891	0.0634458	0.0624226	0.058124	0.0540286	0.0580533	0.059954	0.0573485	0.0591525	0.0572361	0.061474	0.0617154	0.0603936	0.0591797	0.0662032	0.0710505	0.0636736	0.0634339	0.0634339	0.0584483	0.0604351	0.0595233	0.0615346	0.0619424	0.063166
		0.0557197	0.0579392	0.0599287	0.0607656	0.0566243	0.0564621	0.0560111	0.0564925	0.0565602	0.0534275	0.0534275	0.0553056	0.0597511	0.0603483	0.0593585	0.0585607	0.0540796	0.0641533	0.0569316	0.0604302	0.0623214	0.0551344	0.0596398	0.0612895	0.0589597	0.058527	0.0564026	0.0577022	0.0577022	0.0633886	0.0595261	0.0567833	0.058009	0.0633288	0.0657445	0.064014	0.0608238	0.0596166	0.0622185	0.0636361	0.0656646	0.0613115	0.0643369	0.0611251	0.0600455	0.05731	0.05731	0.0570671
		0.060352	0.0612845	0.0584178	0.0649851	0.0636782	0.0618912	0.0608145	0.0563647	0.0569392	0.0591886	0.0585534	0.0596208	0.0634861	0.0610163	0.0586088	0.0586088	0.0540017	0.0605203	0.0567816	0.0714307	0.058515	0.0585872	0.0619025	0.0621636	0.0630064	0.0587736	0.0574822	0.053827	0.0559137	0.0610886	0.0560598	0.0642963	0.0665685	0.0649677	0.0649677	0.0646574	0.0661352	0.0603824	0.0589147	0.0598983	0.064271	0.0616242	0.0654781	0.0660369	0.0644303	0.0670661	0.0585661	0.058167
		0.0622613	0.063855	0.0602939	0.0602939	0.0590763	0.0627808	0.0611077	0.0590273	0.0557458	0.05699	0.056434	0.0573845	0.0576132	0.0612447	0.0602145	0.0554247	0.0559823	0.060565	0.0577206	0.0613538	0.0583087	0.0583087	0.058425	0.0586672	0.060403	0.0654293	0.0633807	0.0504804	0.0545237	0.0546123	0.056747	0.0587387	0.0697408	0.0698398	0.0642673	0.0649328	0.066359	0.06269	0.0603965	0.0603965	0.0672886	0.0635169	0.0651686	0.0694937	0.0607503	0.068708	0.0602847	0.057004
		0.065073	0.0638069	0.0622511	0.0607484	0.0585907	0.0577485	0.0578126	0.0557721	0.0541579	0.0541579	0.0551867	0.0564294	0.0598999	0.0631697	0.0636174	0.0635443	0.0663766	0.0606392	0.0565311	0.0581617	0.056531	0.0611697	0.0597831	0.0585148	0.0571723	0.0590626	0.0590626	0.0510944	0.0537306	0.0528414	0.0556478	0.0582962	0.0685994	0.0725341	0.0676326	0.0642674	0.0618779	0.0637892	0.0683242	0.0658086	0.0681609	0.066266	0.0707147	0.0603254	0.0603254	0.0594587	0.060627	0.0617357
		0.0646859	0.0650055	0.0607857	0.0581749	0.0570596	0.0585445	0.0596965	0.0564761	0.0544439	0.0562645	0.0582071	0.0574742	0.0579866	0.0607513	0.0607513	0.0580591	0.0629528	0.0624886	0.0584627	0.0582842	0.0569339	0.060649	0.0593285	0.0553867	0.0586556	0.0526332	0.0573642	0.0557842	0.053479	0.0563888	0.061268	0.0658218	0.0658218	0.066914	0.0707739	0.0678449	0.0651952	0.0725554	0.0690406	0.0600753	0.062646	0.0688367	0.0616331	0.0670311	0.0611619	0.0689894	0.0695991	0.0681336
		0.0632077	0.0659925	0.0659925	0.0661699	0.0607135	0.0608487	0.0605025	0.0581382	0.0587869	0.0575569	0.0619877	0.0621168	0.0585024	0.0688801	0.0647418	0.0624697	0.0626248	0.0658413	0.0643105	0.0604851	0.0604851	0.0615714	0.0560786	0.0577552	0.0606143	0.0580316	0.0630416	0.0543957	0.0544935	0.0567376	0.0570574	0.0586106	0.0635644	0.0664666	0.0671394	0.0651951	0.0693775	0.0693775	0.0671269	0.0658823	0.0670588	0.0670496	0.068742	0.0650051	0.0638737	0.0663362	0.0593993	0.0686499
		0.0632905	0.0611949	0.0636404	0.0642505	0.0619134	0.0600847	0.0556333	0.0556333	0.0570289	0.0579058	0.060405	0.0636925	0.0598312	0.0622652	0.0636829	0.0607029	0.058657	0.0638859	0.0659636	0.0670295	0.0661373	0.0597497	0.0617273	0.0624706	0.0584653	0.0584653	0.0548574	0.0594225	0.0557295	0.0532425	0.0549445	0.0603467	0.0648891	0.0681005	0.067261	0.0654925	0.0717557	0.0651697	0.0677129	0.0670907	0.0671554	0.074558	0.0739109	0.0739109	0.0670585	0.0685316	0.0674428	0.0694152
		0.0644596	0.0600421	0.064348	0.0652357	0.0661065	0.0620406	0.0609027	0.0597968	0.0564816	0.059323	0.0639007	0.0612277	0.0630355	0.0630355	0.069761	0.0665013	0.0649807	0.0635556	0.0664314	0.0651529	0.0629595	0.0630912	0.0641937	0.0646227	0.0602774	0.0528135	0.0554675	0.0601044	0.0562023	0.059417	0.059417	0.0675871	0.0701473	0.0734796	0.0770972	0.078567	0.0764139	0.075391	0.0696171	0.0672552	0.0705149	0.0695451	0.067271	0.067041	0.0651288	0.0662726	0.0695279	0.072052
		0.0647865	0.0647865	0.063148	0.0648479	0.063503	0.0624002	0.0614595	0.061031	0.0550097	0.058638	0.0614903	0.0606944	0.0658045	0.0660042	0.0727401	0.0677752	0.0636356	0.0641942	0.0641942	0.0672867	0.0604607	0.0680903	0.0652115	0.0616504	0.0639119	0.0571424	0.0583178	0.0591068	0.0643322	0.0622982	0.0624999	0.0721658	0.0776473	0.0800552	0.0801119	0.0790817	0.0790817	0.0780725	0.0751828	0.0673816	0.0663705	0.0691813	0.0692747	0.0669269	0.0681469	0.0732674	0.0698887	0.0645239
		0.0666785	0.0632587	0.0600317	0.0597866	0.0606318	0.0571762	0.0575601	0.0553285	0.0551309	0.0551309	0.0567941	0.0590998	0.0596808	0.0597038	0.0632003	0.0644699	0.0621016	0.0663911	0.0661889	0.0686443	0.0670002	0.0673368	0.0697532	0.0622988	0.0560044	0.0543224	0.0543224	0.0529729	0.0581765	0.0617493	0.0638808	0.070543	0.0704104	0.076476	0.0815932	0.0792771	0.0747307	0.0793713	0.0697705	0.067261	0.0695658	0.0741662	0.0747446	0.0752123	0.0752123	0.0750674	0.0741671	0.0763261
		0.0667376	0.0661201	0.0656031	0.0611213	0.0622851	0.0606236	0.0583603	0.0562366	0.0548922	0.0535203	0.0553294	0.0670836	0.0697796	0.0690888	0.0690888	0.0657686	0.0590038	0.0710782	0.068884	0.0603562	0.0662047	0.065617	0.0688705	0.0633489	0.054719	0.0532131	0.0528261	0.0609321	0.0622336	0.0693697	0.0737457	0.0737457	0.0752117	0.077173	0.0746513	0.0739151	0.0786963	0.0744555	0.0760843	0.0721655	0.0699488	0.0739886	0.0714397	0.0730781	0.0755713	0.0744737	0.0750473	0.0729865
		0.0631092	0.0642232	0.0642232	0.0636198	0.0614979	0.0610353	0.0593158	0.0554106	0.0561432	0.054394	0.0589929	0.061861	0.0626387	0.0638928	0.059689	0.0599061	0.0570365	0.0697448	0.0693623	0.0693623	0.07181	0.061656	0.0637396	0.0613354	0.0542622	0.0548881	0.0557033	0.0584144	0.062801	0.0694432	0.0783458	0.0796418	0.0814007	0.0730085	0.0849094	0.0874117	0.0860553	0.0860553	0.0796168	0.072901	0.0748284	0.0697212	0.072412	0.0725667	0.0742311	0.0764326	0.0763396	0.0733387
		0.0606105	0.0610244	0.062575	0.0635991	0.0620177	0.0608636	0.0609109	0.0609109	0.0557129	0.057577	0.0593632	0.0620564	0.0642865	0.0624875	0.0656146	0.0592547	0.0617633	0.0633225	0.0631969	0.0663461	0.0725928	0.064839	0.0745287	0.0658947	0.0670107	0.0670107	0.0666164	0.066743	0.0723905	0.0703144	0.0714693	0.0709078	0.0793504	0.0708982	0.079682	0.0845572	0.0908254	0.0871249	0.0790392	0.0746588	0.0751318	0.0769517	0.0769517	0.073421	0.0710658	0.0778229	0.0789858	0.079745
		0.0671697	0.0624803	0.062766	0.0642645	0.0629658	0.0618475	0.0602888	0.0603518	0.0561835	0.054887	0.0600237	0.0625857	0.0620475	0.0620475	0.065177	0.0667824	0.0682594	0.0701534	0.061906	0.0575098	0.0641645	0.0664442	0.0689562	0.066342	0.0638247	0.0670816	0.0654493	0.0673862	0.0655401	0.0719314	0.0719314	0.0727089	0.0755271	0.0780791	0.0707839	0.0839905	0.0873797	0.0835715	0.0808126	0.0801236	0.0788943	0.0774652	0.073422	0.0792911	0.0737007	0.0751978	0.07588	0.07588
		0.0704258	0.0704258	0.0699598	0.0658017	0.0628384	0.0620005	0.0553988	0.055815	0.057553	0.0623436	0.0567267	0.0612834	0.0653358	0.0612026	0.0626805	0.0712619	0.071162	0.0675933	0.0675933	0.0631811	0.0652947	0.0683449	0.0675179	0.0661118	0.0659572	0.0685381	0.0701896	0.0681887	0.0672341	0.0703262	0.0732199	0.0684146	0.072837	0.081875	0.0786126	0.0786126	0.0826865	0.0751976	0.0780528	0.079946	0.0814158	0.0744878	0.0747461	0.0741665	0.0744347	0.0801005	0.0781264	0.0771781
		0.0669192	0.0678277	0.0712705	0.066152	0.0660067	0.0596675	0.0596675	0.0578646	0.0573124	0.0693286	0.0650999	0.0627328	0.0602095	0.0645502	0.0614829	0.0680858	0.0709244	0.0662799	0.0618542	0.0597176	0.0579884	0.0637555	0.0731199	0.0731199	0.069478	0.0715762	0.0699996	0.0669813	0.0667064	0.0627739	0.0772923	0.0694283	0.0745972	0.0749217	0.0687481	0.0838075	0.0801705	0.0786329	0.0746452	0.0787998	0.0787998	0.0752288	0.0753531	0.0710566	0.0742398	0.0780613	0.0722976	0.0721059
		0.0692778	0.0706264	0.066986	0.0656894	0.0652831	0.0637858	0.058068	0.0551426	0.0556555	0.0585293	0.0599009	0.0605029	0.0605029	0.0620759	0.0599431	0.0670003	0.0672761	0.0665301	0.0631011	0.0606899	0.0567814	0.0693434	0.0655435	0.066314	0.0682681	0.0689236	0.0672303	0.0707409	0.0707409	0.0700657	0.0731354	0.078631	0.0769995	0.0771319	0.0806784	0.0794242	0.0805767	0.0905684	0.0791401	0.0835523	0.0802553	0.0704479	0.0765647	0.0794075	0.0756817	0.0756817	0.073732	0.0674555
		0.0719779	0.072453	0.0655632	0.0634581	0.062576	0.062734	0.059777	0.0562817	0.0580826	0.05576	0.0607527	0.0639962	0.0616892	0.0632582	0.0600846	0.0678096	0.0644189	0.0644189	0.0643008	0.0623084	0.0589586	0.0608903	0.0714453	0.0669413	0.0696418	0.0718694	0.0633862	0.066671	0.0727399	0.0753631	0.0690006	0.0750565	0.074236	0.0789831	0.0789831	0.0819738	0.081522	0.0868264	0.0856204	0.0818893	0.0755115	0.0742345	0.0733286	0.0804933	0.0752068	0.0838409	0.076075	0.0727911
		0.0673198	0.0688347	0.069617	0.0628829	0.0621502	0.0644044	0.0601881	0.0633427	0.0633427	0.0616062	0.0574292	0.0611692	0.0603648	0.0633099	0.0642895	0.0664069	0.0683721	0.0671394	0.0630918	0.0592749	0.0589118	0.0626895	0.06534	0.0667264	0.0667264	0.0660906	0.0661873	0.0649231	0.0680787	0.0585462	0.0739145	0.0804382	0.0716932	0.0744256	0.0745618	0.0792756	0.0786234	0.0838443	0.0799216	0.0744167	0.0792056	0.0792056	0.0749697	0.0794576	0.0735527	0.073575	0.0726507	0.0698109
		0.0670605	0.0661678	0.0673629	0.0652248	0.0636177	0.0675639	0.0636921	0.0616018	0.0613164	0.0633964	0.065988	0.0630075	0.0633446	0.0633446	0.0645586	0.0644399	0.0688812	0.0694593	0.0701807	0.063655	0.0652543	0.0598681	0.0609093	0.0624402	0.0669633	0.0657562	0.0656779	0.0682417	0.0601807	0.060831	0.060831	0.073143	0.0785693	0.0738933	0.0785729	0.0753412	0.0770268	0.0766412	0.0748479	0.07487	0.0751282	0.0812233	0.0794924	0.075893	0.081058	0.0763563	0.0763563	0.0731079
		0.0651768	0.0651768	0.0677779	0.070123	0.0688413	0.0699085	0.0680273	0.0628621	0.0684075	0.0673345	0.0669057	0.0653291	0.0642804	0.0648971	0.0640764	0.067496	0.0655228	0.0703928	0.0703928	0.0706535	0.064104	0.0660839	0.0614452	0.0651782	0.0678906	0.066672	0.0682943	0.0673792	0.0646846	0.0625658	0.0763114	0.0718622	0.0745613	0.0794905	0.0791363	0.0791363	0.0774594	0.0795749	0.0802177	0.0761925	0.0768679	0.0853655	0.0741434	0.0707439	0.0706493	0.075808	0.0736565	0.0716286
		0.0638002	0.0681435	0.0685714	0.0649693	0.0674802	0.0676438	0.0676438	0.067152	0.0719922	0.0672198	0.0647391	0.0642051	0.0639514	0.0628652	0.0644081	0.0669504	0.0674806	0.0661785	0.0715141	0.0672824	0.0712218	0.0627907	0.0605423	0.0605423	0.0612087	0.0599544	0.0616406	0.0618373	0.0673831	0.0738646	0.0718238	0.077424	0.077485	0.0742485	0.0768347	0.0761516	0.0897919	0.0791596	0.0777206	0.0741824	0.0741824	0.0789856	0.0772377	0.0759019	0.0737934	0.0765768	0.0742605	0.0758516
		0.0722775	0.0684629	0.065522	0.0691834	0.0689452	0.0677815	0.0669834	0.0637254	0.0667168	0.0661368	0.064366	0.063162	0.063162	0.0671788	0.0644584	0.073523	0.0687237	0.0683908	0.0633847	0.0640824	0.0690164	0.0640259	0.0647603	0.0586404	0.0602308	0.0687253	0.0634828	0.0653624	0.0653624	0.0721323	0.0666123	0.0708752	0.0695737	0.0777701	0.079514	0.0790817	0.0792652	0.0794769	0.0829747	0.0761228	0.0753207	0.0801106	0.073631	0.0708628	0.070378	0.070378	0.0721691	0.0688963
		0.0679253	0.0666838	0.0677868	0.0685863	0.0656167	0.0667304	0.0678046	0.0674895	0.0640125	0.0649375	0.0657842	0.0670731	0.0686431	0.0715823	0.0732722	0.0718003	0.07166	0.07166	0.0655825	0.0630027	0.0666017	0.0679505	0.0636209	0.0641804	0.0678475	0.0704834	0.0693783	0.0672058	0.0674035	0.06582	0.0628641	0.0650582	0.0699875	0.0699875	0.083018	0.0737577	0.0823526	0.0833696	0.067398	0.078994	0.0791994	0.0790422	0.0781789	0.0701022	0.0666948	0.0688966	0.0700605	0.0668063
		0.0594039	0.0631535	0.0653841	0.0635559	0.0647005	0.0647005	0.0652099	0.0688795	0.0634385	0.0640968	0.0671776	0.0677974	0.0680287	0.0702292	0.0685463	0.0702657	0.0704315	0.0724773	0.0650271	0.0690793	0.0766177	0.0642179	0.0642179	0.0664816	0.066808	0.0687289	0.0653852	0.0713424	0.0691882	0.081448	0.0671375	0.081114	0.0693428	0.0737748	0.0728481	0.0741804	0.0728676	0.0719261	0.0719261	0.0719126	0.0732099	0.0774217	0.0766965	0.0698604	0.0658373	0.0689799	0.0680502	0.0668221
		0.064165	0.0621942	0.0619135	0.0610399	0.0659902	0.0673387	0.0671398	0.0708753	0.0669352	0.065793	0.0655312	0.0649112	0.0706907	0.0706907	0.0697814	0.0672296	0.0677551	0.0672315	0.0651903	0.0658648	0.0682018	0.0738444	0.0686212	0.069181	0.0701106	0.0705557	0.0670222	0.0686178	0.0704945	0.0704945	0.068483	0.068056	0.0689146	0.0710063	0.0784339	0.0713549	0.0746599	0.0774341	0.0710835	0.0729528	0.0804912	0.0769661	0.0745946	0.0724411	0.0670975	0.0688242	0.0688242	0.0707827
		0.0631811	0.0622248	0.0622248	0.0603795	0.0625765	0.0620565	0.0631981	0.0681713	0.0666638	0.0661482	0.065383	0.0668357	0.0683586	0.0712769	0.0716235	0.0665137	0.0652588	0.0652724	0.0652724	0.0676129	0.0698103	0.0689668	0.0704021	0.0673621	0.0705002	0.0742442	0.0708282	0.0675876	0.0682538	0.0698282	0.0698969	0.0680102	0.0746629	0.0746516	0.0746516	0.0781193	0.086768	0.0724106	0.072803	0.0707441	0.0705385	0.0727966	0.0761617	0.0773623	0.0731814	0.0720763	0.0679446	0.0715759
		0.0635303	0.0634003	0.062696	0.0634156	0.062237	0.0615106	0.0640447	0.0640447	0.0719764	0.0694282	0.0670246	0.0676212	0.0697932	0.0692889	0.0704914	0.0671592	0.0641581	0.0652317	0.0630667	0.0713541	0.0708651	0.072271	0.0723806	0.0723806	0.070964	0.0707285	0.0732282	0.0685122	0.0683663	0.0701748	0.0707358	0.06928	0.0771023	0.0776046	0.0777213	0.0777597	0.0756482	0.0750999	0.0707034	0.0707034	0.067964	0.0685759	0.074725	0.0769041	0.0703987	0.0731203	0.0686497	0.0675166
		0.0656182	0.0687203	0.0714246	0.0664144	0.0667758	0.0642948	0.0634819	0.065991	0.0681336	0.0644292	0.0653059	0.0713226	0.0713226	0.073566	0.073243	0.0667802	0.0671436	0.0662418	0.0623227	0.0652953	0.0689833	0.0718762	0.0708756	0.0700149	0.07367	0.0733242	0.0728676	0.0765019	0.0765019	0.0781212	0.07509	0.0748598	0.0715939	0.0769665	0.0708853	0.0684055	0.0677387	0.0679648	0.066712	0.0670666	0.0705711	0.0675641	0.0701553	0.0725147	0.0725147	0.0695605	0.0659502	0.0715559
		0.068938	0.068938	0.0695333	0.0661258	0.0650829	0.0658663	0.060485	0.0686667	0.06865	0.0684448	0.0663795	0.071869	0.0738304	0.0725542	0.0719689	0.0666695	0.0693938	0.0693938	0.0680137	0.0780375	0.075543	0.0715314	0.0730386	0.0717344	0.0724049	0.0732476	0.0728383	0.0722108	0.0749015	0.0774241	0.0758114	0.0744932	0.0759844	0.0759844	0.0748227	0.0732233	0.0662103	0.0640761	0.0626828	0.0593094	0.0621521	0.0635163	0.0702558	0.0715171	0.0698147	0.0682477	0.0659235	0.0679763
		0.0672801	0.0686068	0.0708405	0.0662632	0.0657247	0.0651444	0.0651444	0.0695747	0.0702009	0.0719307	0.0683041	0.0699133	0.0703819	0.0697946	0.0692019	0.072655	0.0642905	0.0689087	0.0686955	0.0714413	0.0744852	0.0703913	0.0703913	0.0744886	0.0681306	0.0734042	0.0706628	0.0700532	0.0729673	0.0703416	0.0674076	0.0699163	0.0695603	0.0861969	0.0730679	0.0754546	0.0726613	0.0693775	0.0693775	0.0714787	0.0674479	0.0671922	0.0647447	0.0666329	0.0724699	0.0715448	0.0669033	0.0686081
		0.0698257	0.0713354	0.0729768	0.0696281	0.0685268	0.0638666	0.0661904	0.0744902	0.0689302	0.0718526	0.0722674	0.0706423	0.0707094	0.0707094	0.0759329	0.0701513	0.0694609	0.0694809	0.0709611	0.0687595	0.068336	0.0702682	0.0701398	0.0717919	0.0714556	0.0738779	0.0794625	0.0709702	0.0734754	0.0734754	0.0624342	0.068795	0.0649395	0.0646436	0.0660859	0.068246	0.0735164	0.0699923	0.0703654	0.0828776	0.0892154	0.0829148	0.0698463	0.0661465	0.069861	0.069861	0.0691695	0.0674151
		0.0676278	0.0707402	0.0707402	0.0702498	0.0681553	0.067787	0.0635783	0.0690922	0.0695467	0.0710526	0.0677668	0.0676183	0.0684172	0.0732034	0.0718567	0.0690398	0.070541	0.0724429	0.0724429	0.0824225	0.081018	0.0742439	0.0692157	0.0700318	0.0722564	0.0719881	0.0746466	0.0718447	0.074326	0.0817815	0.0654965	0.0646149	0.0632281	0.0692739	0.0692739	0.069996	0.0673828	0.0663443	0.0737378	0.0729794	0.0746052	0.0758406	0.0685919	0.0752057	0.0651153	0.0605518	0.0650972	0.0652012
		0.0705072	0.0697682	0.0690011	0.0690311	0.0692972	0.0698207	0.0675433	0.0675433	0.0709624	0.0738874	0.0754675	0.068159	0.0688528	0.0722232	0.0684048	0.0669794	0.0731672	0.0710839	0.0701615	0.0784401	0.0733963	0.0735775	0.0769607	0.0769607	0.073546	0.0739329	0.0732077	0.0730985	0.0688419	0.0705762	0.0672664	0.0647389	0.0717051	0.0671863	0.0652491	0.0683869	0.0659566	0.0685276	0.0689884	0.0689884	0.0666951	0.0656015	0.0681505	0.0682787	0.069866	0.0743058	0.0684683	0.066464
		0.0716553	0.0728584	0.0720165	0.0714548	0.0686425	0.0715252	0.0719783	0.071245	0.0740918	0.0744803	0.0716518	0.0698273	0.0698273	0.0687799	0.0666543	0.0673226	0.0672673	0.0696223	0.0950012	0.0706776	0.0706927	0.0797689	0.0687036	0.0729462	0.0722751	0.0742501	0.0730847	0.0700858	0.0700858	0.0721721	0.0684794	0.0663155	0.0665432	0.0645761	0.0624944	0.067307	0.0663211	0.0695218	0.0664797	0.0675958	0.0588994	0.0628598	0.0699123	0.0699123	0.0739198	0.0656374	0.0711689	0.0628397
		0.0764692	0.0764692	0.0739772	0.0748938	0.0722588	0.070988	0.0744634	0.0754122	0.0714756	0.0775463	0.0718429	0.0714737	0.0743638	0.066699	0.0680328	0.0642645	0.0713079	0.0713079	0.0747591	0.0692775	0.0760737	0.0762401	0.0748405	0.0724392	0.0706797	0.07093	0.0722285	0.0719858	0.0688643	0.0689109	0.0684212	0.062802	0.062802	0.0665933	0.0664156	0.0713876	0.0698485	0.0689101	0.0654713	0.0645154	0.0710405	0.0691616	0.0666705	0.0709037	0.0700625	0.0729991	0.0678652	0.08021
		0.0762544	0.0732988	0.0715066	0.0703134	0.0703298	0.0736393	0.074578	0.074125	0.074125	0.0710927	0.0719179	0.0737858	0.0757049	0.0735082	0.0674471	0.0673054	0.069876	0.0736667	0.0710281	0.0709452	0.0669453	0.0675014	0.0725229	0.0717488	0.0717488	0.0696092	0.0746398	0.0741007	0.0812635	0.0702154	0.0713918	0.0620954	0.0611382	0.0665328	0.0651324	0.0690125	0.0712226	0.0678735	0.0650169	0.0650169	0.073574	0.0728005	0.0693159	0.0719846	0.0716243	0.0746854	0.0810166	0.0718828
		0.0709558	0.0715879	0.0748803	0.0737108	0.0733099	0.0769168	0.0771007	0.0797653	0.0771126	0.0827786	0.0817508	0.0744196	0.0729042	0.0729042	0.0731878	0.0721595	0.0674312	0.071627	0.0729292	0.0755816	0.0696159	0.0701134	0.0670123	0.070664	0.0717547	0.0709772	0.073777	0.0736728	0.0839793	0.0839793	0.0725108	0.06717	0.0689412	0.0670953	0.0693412	0.0706482	0.0682541	0.0656367	0.0670126	0.0686108	0.0733763	0.0672517	0.0690639	0.068951	0.068951	0.06596	0.074294	0.0603471
		0.0741344	0.0748199	0.0748199	0.0748896	0.0729975	0.0767179	0.0800128	0.0759476	0.0760935	0.0757626	0.078034	0.0762358	0.0737581	0.0696604	0.069555	0.0684933	0.0702173	0.0728171	0.0728171	0.0744788	0.0704063	0.0741382	0.0726201	0.0779651	0.0737481	0.0728955	0.0750094	0.0721661	0.0684193	0.07107	0.0709184	0.0701847	0.0773881	0.0773881	0.0710611	0.0767416	0.0718102	0.0637083	0.0713529	0.0718088	0.0625613	0.0715574	0.0737435	0.0665108	0.0671594	0.0636251	0.0678706	0.0674853
		0.0715581	0.0758336	0.0743849	0.0725051	0.0764102	0.0815372	0.0803898	0.0803898	0.0773539	0.0768322	0.0733151	0.078222	0.0720179	0.0723163	0.0713721	0.0726479	0.0687669	0.0729057	0.0772456	0.085859	0.0870013	0.0825137	0.0825137	0.0855226	0.0737147	0.0744151	0.0712443	0.0775712	0.0742088	0.0697783	0.0686983	0.0690212	0.0695766	0.0655032	0.0709696	0.0748697	0.0698401	0.0709672	0.0709672	0.0755071	0.0734464	0.0682073	0.0663378	0.0690256	0.0690382	0.0654991	0.0677626	0.0618644
		0.0760733	0.0783697	0.0773897	0.0781273	0.0772691	0.0798914	0.081691	0.0827816	0.0782891	0.0782293	0.0720679	0.0762045	0.0722796	0.072486	0.072486	0.0730113	0.0740309	0.0755722	0.0783453	0.0838185	0.0835286	0.0796624	0.0843929	0.0805093	0.079971	0.0770358	0.074263	0.0757087	0.0716664	0.071084	0.071084	0.0713658	0.0721978	0.0665104	0.0710737	0.0702948	0.0702976	0.0686787	0.0707816	0.0819927	0.0737006	0.0711636	0.0657719	0.0730398	0.0686854	0.0686854	0.0691119	0.0648352
		0.078639	0.0771939	0.0768938	0.0786173	0.0786173	0.0793351	0.0814591	0.0807239	0.0792028	0.0800614	0.073816	0.0792595	0.0747859	0.0684473	0.0710023	0.0751669	0.0738588	0.07281	0.0791236	0.0791236	0.0857973	0.083806	0.0808052	0.0741589	0.082171	0.0795827	0.0774062	0.0820433	0.0798783	0.0760049	0.0727493	0.0779568	0.066781	0.0698674	0.0698674	0.0677673	0.0723996	0.0760507	0.0768894	0.0696512	0.0732909	0.0675123	0.0703945	0.0677161	0.0692952	0.070466	0.0658371	0.0626731
		0.0804241	0.0782784	0.0749867	0.0740749	0.0812418	0.0803064	0.087119	0.0740983	0.0740983	0.0792981	0.0808147	0.0747664	0.0735054	0.0700748	0.0705503	0.0720879	0.0783232	0.0721254	0.0820602	0.0828624	0.0781476	0.0872683	0.083002	0.0813784	0.0813784	0.0815943	0.07599	0.0791611	0.0741	0.0843813	0.0826376	0.072274	0.0746676	0.073457	0.0762991	0.0742599	0.0777398	0.0815142	0.0704599	0.0704599	0.0714005	0.0655012	0.0740812	0.069517	0.0647232	0.065292	0.0627789	0.0664362
		0.0853565	0.0800061	0.0819916	0.0825213	0.0834115	0.0816738	0.0826379	0.0768459	0.0803523	0.082747	0.0806396	0.0798574	0.071067	0.071067	0.0696191	0.0693827	0.0666693	0.0711856	0.0717523	0.0754555	0.0860205	0.0818978	0.0829915	0.0778737	0.0769105	0.0813103	0.0755531	0.0857807	0.0857807	0.0802852	0.0796953	0.0843007	0.0743451	0.0785754	0.0788407	0.0767856	0.0779742	0.0763113	0.0690522	0.0700176	0.081317	0.0697164	0.0685497	0.0685497	0.0688564	0.061647	0.0604063	0.0678652
		0.0819983	0.086814	0.0894395	0.0894395	0.0877523	0.084829	0.0786131	0.0826484	0.0835998	0.0842743	0.0820012	0.0831959	0.084462	0.0703664	0.0702031	0.0731777	0.0721851	0.0717336	0.0717336	0.0709416	0.0701753	0.0775047	0.0825291	0.0733137	0.0758683	0.0724855	0.0798453	0.0863146	0.0831048	0.0765265	0.0757189	0.0737976	0.0738846	0.0738846	0.0756973	0.078966	0.0769119	0.0709199	0.0681558	0.0666248	0.0722622	0.0765054	0.0697698	0.066208	0.0641216	0.0616158	0.0676844	0.0723737
		0.0777453	0.0808534	0.0849901	0.0899912	0.0859992	0.0810893	0.0792406	0.0910891	0.0765473	0.0803513	0.0803513	0.0843147	0.100157	0.0857743	0.0724403	0.0741931	0.0727255	0.0778457	0.0693268	0.0757765	0.0760232	0.0800361	0.0787354	0.0800155	0.0747468	0.0747468	0.0758978	0.104986	0.08676	0.0770682	0.078207	0.0797248	0.0753336	0.0778097	0.0725575	0.0727741	0.0721182	0.0729832	0.0736822	0.071938	0.071938	0.0691918	0.0747864	0.0670017	0.0762755	0.0701175	0.0689455	0.0627524
		0.0866796	0.0877218	0.0826468	0.0826318	0.0894733	0.0926311	0.0851709	0.083276	0.0896512	0.0808656	0.0803676	0.0974103	0.100282	0.0751141	0.0751141	0.0740311	0.0755988	0.0721232	0.0665305	0.0684967	0.0695691	0.0794286	0.0780461	0.074633	0.070293	0.0749011	0.0775889	0.10424	0.07867	0.07867	0.0776475	0.0738912	0.0777046	0.0767906	0.0754939	0.075704	0.0762826	0.0763129	0.07328	0.0673216	0.0690505	0.0643175	0.0689813	0.0670916	0.0670916	0.072992	0.0621661	0.0634276
	longitude (SLA)	124.125	124.375	124.625	124.875	125.125	125.375	125.625	125.875	126.125	126.375	126.625	126.875	127.125	127.375	127.625	127.875	128.125	128.375	128.625	128.875	129.125
	latitude(SLA)	16.625	16.875	17.125	17.375	17.625	17.875	18.125	18.375	18.625	18.875	19.125	19.375	19.625	19.875	20.125	20.375	20.625	20.875	21.125
	SLA	0.0783286	0.0863	0.103814	0.122914	0.138671	0.152757	0.1675	0.181	0.191071	0.191671	0.179329	0.160143	0.1383	0.113786	0.0905571	0.0775857	0.0805571	0.0978143	0.123143	0.149114	0.168857
		0.0893143	0.0992	0.120514	0.1424	0.158071	0.168486	0.176129	0.180886	0.182414	0.176243	0.158829	0.134686	0.106871	0.0767429	0.0512429	0.0412286	0.0524714	0.0811286	0.118457	0.154814	0.181114
		0.105157	0.117014	0.1396	0.160129	0.170686	0.1722	0.1676	0.159057	0.1488	0.134229	0.111286	0.0819286	0.0486857	0.0154571	-0.00767143	-0.00857143	0.0159429	0.0584143	0.107557	0.152843	0.185357
		0.127971	0.143014	0.163657	0.177171	0.1756	0.160443	0.1375	0.113029	0.0913857	0.0707857	0.0460571	0.0157429	-0.0182	-0.0495143	-0.0661143	-0.056	-0.0183857	0.0359857	0.0937714	0.144686	0.181871
		0.1547	0.172629	0.187129	0.188029	0.168829	0.1333	0.0919	0.0542	0.0256286	0.00431429	-0.0168429	-0.0427857	-0.0722	-0.0967286	-0.103371	-0.0822143	-0.0349571	0.0256857	0.0855857	0.136614	0.1754
		0.174629	0.191486	0.196257	0.181814	0.1456	0.0958571	0.0462571	0.0058	-0.0214143	-0.0385714	-0.0545	-0.0748714	-0.0983714	-0.115143	-0.111457	-0.0795286	-0.0250286	0.0372	0.0937857	0.139557	0.175686
		0.184829	0.195329	0.188214	0.159729	0.113143	0.0612857	0.0173714	-0.0142286	-0.0328571	-0.0433	-0.0545714	-0.0711571	-0.0905	-0.101829	-0.0903143	-0.0493	0.0108571	0.0725571	0.123486	0.161014	0.190329
		0.180757	0.181714	0.165514	0.1303	0.0841571	0.0423286	0.0142143	-0.00165714	-0.00917143	-0.0137714	-0.0220429	-0.0363143	-0.0521286	-0.0584714	-0.0415	0.00425714	0.0662	0.125343	0.1702	0.199514	0.219629
		0.156857	0.148643	0.131029	0.100514	0.0661857	0.0419571	0.0325143	0.0329143	0.0357	0.0358857	0.0301429	0.0183714	0.00697143	0.00621429	0.0265429	0.0718429	0.130543	0.184729	0.223343	0.245186	0.255357
		0.117643	0.104443	0.0918143	0.0754143	0.0601857	0.0542143	0.0592143	0.0713143	0.0834857	0.0910429	0.0911857	0.0838571	0.0764429	0.0784143	0.0976286	0.137886	0.189886	0.2371	0.2688	0.283314	0.284686
		0.0656143	0.0543286	0.0517143	0.0546429	0.0618571	0.0724	0.0866857	0.105829	0.125771	0.141686	0.1497	0.148071	0.144014	0.146	0.160271	0.1916	0.233129	0.270586	0.294586	0.303729	0.301014
		0.0117	0.00867143	0.0188286	0.0415143	0.0702571	0.0956286	0.116757	0.139829	0.164457	0.185214	0.197414	0.199886	0.198757	0.200271	0.209143	0.229786	0.257586	0.282529	0.299257	0.3075	0.307314
		-0.0237143	-0.0162	0.00521429	0.0427	0.0874	0.124657	0.151529	0.175229	0.1998	0.220086	0.231529	0.236929	0.239329	0.240171	0.243514	0.253957	0.268486	0.281229	0.292157	0.302457	0.308771
		-0.0303286	-0.0154143	0.0122429	0.0566143	0.109229	0.154357	0.1858	0.207814	0.227214	0.242	0.251429	0.261929	0.270043	0.269929	0.266214	0.266429	0.270229	0.274143	0.2803	0.291	0.302143
		-0.0123571	0.00195714	0.0271429	0.0699	0.123714	0.173843	0.210486	0.232686	0.247329	0.255886	0.262829	0.277643	0.290157	0.287329	0.274471	0.2631	0.2571	0.254557	0.255871	0.262471	0.272214
		0.0156429	0.0212143	0.0338714	0.0689714	0.121971	0.175457	0.216057	0.238829	0.251443	0.260114	0.270857	0.2897	0.3022	0.293729	0.270186	0.245357	0.227043	0.214786	0.205957	0.200629	0.2005
		0.0490857	0.0446714	0.0403571	0.0637429	0.113414	0.167486	0.208243	0.227843	0.238014	0.253029	0.275514	0.299314	0.308629	0.2937	0.261543	0.225314	0.193143	0.164886	0.137686	0.113314	0.0985143
		0.0999429	0.0943	0.0775286	0.0836857	0.1193	0.167686	0.208014	0.225	0.232871	0.251171	0.277686	0.299143	0.302671	0.284671	0.251857	0.212771	0.1717	0.128343	0.0826143	0.0409	0.0137286
		0.169514	0.171814	0.149743	0.135471	0.147343	0.182486	0.2207	0.2365	0.241129	0.255	0.274057	0.286971	0.2859	0.270843	0.246343	0.213829	0.173343	0.1238	0.0669143	0.0130571	-0.0249
	ua	-0.115186	-0.144371	-0.194057	-0.230571	-0.239157	-0.225529	-0.179886	-0.124	-0.0767571	-0.0312571	0.00647143	0.0411	0.0842714	0.133229	0.173471	0.180886	0.138214	0.0563571	-0.0407429	-0.131286	-0.188314
		-0.1402	-0.1539	-0.178229	-0.199986	-0.191929	-0.144214	-0.0647714	0.0165286	0.0944571	0.172071	0.234757	0.291629	0.348886	0.387057	0.389414	0.341686	0.250657	0.1427	0.0390571	-0.0483714	-0.108586
		-0.158671	-0.1797	-0.182257	-0.176143	-0.127814	-0.0136714	0.123814	0.243629	0.338086	0.410671	0.457143	0.487157	0.509957	0.514429	0.481529	0.4021	0.291614	0.178871	0.0864429	0.0203286	-0.0286714
		-0.225086	-0.260157	-0.243057	-0.170129	-0.0422571	0.121043	0.291671	0.4383	0.529586	0.563986	0.5529	0.525114	0.497957	0.457686	0.387586	0.297943	0.206414	0.129471	0.0814286	0.0552	0.0285143
		-0.257714	-0.258943	-0.197714	-0.0670571	0.106357	0.248743	0.364943	0.458586	0.501	0.4847	0.431257	0.377529	0.329714	0.268157	0.179429	0.0858143	0.0166143	-0.0137571	-0.00638571	0.0171286	0.0240429
		-0.177514	-0.1306	-0.0238143	0.114471	0.235029	0.2953	0.299157	0.266814	0.224457	0.174943	0.133114	0.101614	0.0695	0.0243143	-0.0484286	-0.134829	-0.1938	-0.199186	-0.158314	-0.0971429	-0.0533143
		-0.0663143	0.0148714	0.119314	0.218557	0.258	0.219129	0.120786	-0.00325714	-0.103629	-0.163314	-0.181314	-0.184786	-0.195229	-0.223329	-0.271214	-0.330271	-0.368229	-0.359414	-0.309414	-0.237571	-0.168614
		0.079	0.168086	0.2206	0.2375	0.182529	0.0624429	-0.0709714	-0.1962	-0.297971	-0.352629	-0.370186	-0.377571	-0.396143	-0.429471	-0.460129	-0.477029	-0.474257	-0.447029	-0.399257	-0.337471	-0.2611
		0.2607	0.311986	0.291471	0.211971	0.0800857	-0.0562857	-0.173357	-0.275229	-0.359143	-0.413814	-0.448914	-0.477486	-0.508314	-0.535971	-0.541271	-0.519786	-0.483371	-0.440414	-0.392429	-0.336443	-0.262871
		0.381886	0.381386	0.308614	0.169443	0.0133857	-0.109486	-0.205143	-0.283529	-0.340814	-0.398143	-0.458229	-0.5029	-0.531671	-0.538329	-0.509914	-0.456043	-0.394171	-0.334671	-0.280786	-0.229686	-0.176714
		0.403229	0.370714	0.286743	0.1305	-0.0443	-0.175943	-0.2501	-0.283771	-0.309443	-0.352671	-0.4037	-0.442957	-0.468157	-0.4694	-0.429029	-0.351786	-0.258471	-0.174243	-0.118471	-0.0929286	-0.0836714
		0.340714	0.2664	0.173014	0.0296429	-0.133329	-0.25	-0.297714	-0.300614	-0.311943	-0.322571	-0.323814	-0.339329	-0.363057	-0.366729	-0.331314	-0.252786	-0.146629	-0.0495714	0.000171429	-0.00444286	-0.0358429
		0.167743	0.0864714	0.00361429	-0.0971857	-0.2043	-0.275786	-0.300086	-0.289929	-0.274886	-0.245243	-0.221043	-0.243671	-0.281943	-0.282786	-0.241929	-0.170814	-0.0818286	-0.000628571	0.0411	0.0337286	-0.00565714
		-0.0625286	-0.0916857	-0.122486	-0.157771	-0.194443	-0.228329	-0.244786	-0.243257	-0.213229	-0.1554	-0.124071	-0.155957	-0.200971	-0.197071	-0.143971	-0.0686	0.0013	0.0513429	0.0834429	0.0969714	0.0848429
		-0.223929	-0.193	-0.138914	-0.0934857	-0.0852571	-0.106586	-0.133357	-0.150086	-0.129943	-0.0887429	-0.0701	-0.0903571	-0.112886	-0.0968143	-0.0337857	0.0555286	0.130829	0.178143	0.223443	0.279871	0.323071
		-0.281371	-0.193157	-0.0669143	0.0255857	0.0405714	0.00868571	-0.0199429	-0.00505714	0.0353857	0.0225429	-0.0362143	-0.0746143	-0.0712	-0.0374857	0.0270143	0.118571	0.213629	0.303914	0.406671	0.5238	0.621886
		-0.345629	-0.275443	-0.1673	-0.0603286	0.00111429	0.00668571	-0.00251429	0.0308143	0.0763714	0.0487	-0.0267857	-0.0540714	-0.0263429	0.0104857	0.0457714	0.0979	0.182057	0.299657	0.437171	0.569014	0.667614
		-0.469771	-0.486486	-0.432343	-0.3127	-0.173343	-0.100971	-0.0940571	-0.0731857	-0.0498571	-0.0443429	-0.0336429	0.0039	0.0491857	0.0571857	0.0282857	0.0110143	0.042	0.121371	0.223243	0.316014	0.386486
		-0.519729	-0.5869	-0.559043	-0.444443	-0.287814	-0.172271	-0.124271	-0.102914	-0.0845429	-0.051	0.000214286	0.0487143	0.0748714	0.0498714	-0.0240857	-0.0987143	-0.135529	-0.121843	-0.0672143	0.00308571	0.0751857
	va	-0.073	-0.0896333	-0.0958667	-0.0685	-0.02215	0.02175	0.0662167	0.0755333	0.0547	0.0519667	0.0734167	0.0973	0.0939667	0.0499833	-0.0203167	-0.0947833	-0.15695	-0.2042	-0.2292	-0.210267	-0.148467
		-0.0597833	-0.0459	-0.0248667	0.0148333	0.0878667	0.1835	0.2692	0.305683	0.314283	0.342267	0.381467	0.395533	0.357633	0.260633	0.141567	0.04245	-0.0337667	-0.0953667	-0.131183	-0.120333	-0.0614833
		-0.0228167	0.0151	0.0680167	0.1264	0.210667	0.32885	0.433817	0.496517	0.5345	0.574183	0.603233	0.593867	0.539583	0.4408	0.318667	0.212333	0.12775	0.0569167	0.0081	-0.00426667	0.0245
		-0.02825	0.0245333	0.0985667	0.204067	0.314517	0.405983	0.482767	0.538717	0.5765	0.604533	0.60345	0.5746	0.535783	0.490317	0.428217	0.3525	0.277483	0.207367	0.142367	0.0926	0.066
		-0.0976333	0.00188333	0.1129	0.232483	0.323217	0.342283	0.351683	0.378783	0.413383	0.43485	0.41655	0.374267	0.329967	0.30495	0.29245	0.2665	0.23205	0.195017	0.146017	0.08765	0.0272333
		-0.0888667	0.0363667	0.14935	0.203783	0.1863	0.12165	0.0678833	0.0580167	0.09565	0.137683	0.150217	0.117533	0.0501	-0.00406667	-0.0179333	-0.00981667	0.00521667	0.0179833	0.0135	-0.0138667	-0.0609833
		0.0029	0.0971	0.13355	0.0888333	-0.0185	-0.139233	-0.226067	-0.248117	-0.212717	-0.161583	-0.119267	-0.122267	-0.174817	-0.237083	-0.264117	-0.25325	-0.220333	-0.1788	-0.142567	-0.122733	-0.128017
		0.112	0.1387	0.08985	-0.0276	-0.18035	-0.31915	-0.391367	-0.386017	-0.360167	-0.3423	-0.330083	-0.331583	-0.350033	-0.3794	-0.402867	-0.407683	-0.386567	-0.338233	-0.26815	-0.194083	-0.146467
		0.2575	0.185183	0.0548833	-0.0954833	-0.231617	-0.32165	-0.3749	-0.405117	-0.435017	-0.465417	-0.488517	-0.4985	-0.4894	-0.471583	-0.4622	-0.458533	-0.438467	-0.386417	-0.302283	-0.20545	-0.133167
		0.33055	0.185733	0.00715	-0.13005	-0.19415	-0.222067	-0.284217	-0.38835	-0.486017	-0.55885	-0.599833	-0.5992	-0.55945	-0.49735	-0.438933	-0.396933	-0.354267	-0.29315	-0.2199	-0.152917	-0.1067
		0.25805	0.10985	-0.0446	-0.146633	-0.175767	-0.187833	-0.243167	-0.340733	-0.4511	-0.548783	-0.599717	-0.586783	-0.523767	-0.438367	-0.349117	-0.263067	-0.184233	-0.11555	-0.0681833	-0.0539167	-0.0597
		0.16395	0.0125333	-0.125583	-0.210533	-0.233283	-0.229533	-0.2454	-0.292967	-0.372983	-0.44655	-0.477033	-0.456883	-0.398933	-0.323217	-0.227233	-0.103867	0.00958333	0.0718	0.07875	0.04715	0.00266667
		0.0477333	-0.08545	-0.20695	-0.287283	-0.31855	-0.304833	-0.281783	-0.2819	-0.306717	-0.328483	-0.336017	-0.319567	-0.275867	-0.209567	-0.11695	0.00318333	0.107633	0.1427	0.112183	0.0672333	0.0387833
		-0.121983	-0.184417	-0.249483	-0.3127	-0.359117	-0.357583	-0.308567	-0.269983	-0.245	-0.223333	-0.217083	-0.201217	-0.155417	-0.0850833	-0.00676667	0.0641	0.1092	0.113133	0.0878333	0.0739833	0.0942167
		-0.2614	-0.2496	-0.24575	-0.270317	-0.318167	-0.3231	-0.258733	-0.1927	-0.14715	-0.124583	-0.119833	-0.0973333	-0.0395	0.0361833	0.10085	0.136983	0.151233	0.175433	0.225167	0.280167	0.316767
		-0.314983	-0.2354	-0.189533	-0.188117	-0.217917	-0.217083	-0.147533	-0.0583167	-0.0206833	-0.0558667	-0.0958333	-0.0838667	-0.0212333	0.0582833	0.127117	0.183167	0.2468	0.351417	0.492433	0.603617	0.6149
		-0.362333	-0.260417	-0.196533	-0.155967	-0.125833	-0.0901333	-0.0296333	0.0301667	0.0354167	-0.01855	-0.0689833	-0.0758833	-0.0473667	-0.00125	0.05665	0.137333	0.2551	0.408017	0.559683	0.647783	0.6286
		-0.45135	-0.35725	-0.24045	-0.136433	-0.0489833	-0.000316667	0.01535	0.02135	0.0107	0.00338333	-3.33333e-05	-0.01875	-0.0431167	-0.0571333	-0.0462333	0.00265	0.0926167	0.212833	0.319533	0.3607	0.34425
		-0.42305	-0.350817	-0.185817	-0.0503333	0.0335667	0.0621	0.0461	0.0237167	0.01585	0.0306	0.0472333	0.0398	0.00376667	-0.053	-0.103533	-0.122183	-0.0977	-0.0303667	0.0437833	0.0778	0.0864833
	longitude (CE 1)	126.725	126.679	126.645	126.602	126.552	126.51	126.465	126.41	126.342	126.285	126.209	126.152	126.056	126.012
	latitude (CE 1)	18.97	18.993	19.014	19.035	19.078	19.112	19.146	19.184	19.207	19.238	19.255	19.288	19.304	19.324
	longitude (BGC-Argo)	126.725	126.679	126.645	126.602	126.552	126.51	126.465	126.41	126.342	126.285	126.209	126.152	126.056	126.012	125.934	125.885	125.838	125.801	125.753	125.715	125.676	125.62	125.572	125.511	125.438	125.368
	latitude (BGC-Argo)	18.97	18.993	19.014	19.035	19.078	19.112	19.146	19.184	19.207	19.238	19.255	19.288	19.304	19.324	19.329	19.353	19.349	19.355	19.352	19.369	19.368	19.395	19.409	19.431	19.443	19.457
Figure 2d
	longitude	124.021	124.062	124.104	124.146	124.188	124.229	124.271	124.312	124.354	124.396	124.438	124.479	124.521	124.562	124.604	124.646	124.688	124.729	124.771	124.812	124.854	124.896	124.938	124.979	125.021	125.062	125.104	125.146	125.188	125.229	125.271	125.312	125.354	125.396	125.438	125.479	125.521	125.562	125.604	125.646	125.688	125.729	125.771	125.812	125.854	125.896	125.938	125.979
	lattitude	16.5208	16.5625	16.6042	16.6458	16.6875	16.7292	16.7708	16.8125	16.8542	16.8958	16.9375	16.9792	17.0208	17.0625	17.1042	17.1458	17.1875	17.2292	17.2708	17.3125	17.3542	17.3958	17.4375	17.4792	17.5208	17.5625	17.6042	17.6458	17.6875	17.7292	17.7708	17.8125	17.8542	17.8958	17.9375	17.9792	18.0208	18.0625	18.1042	18.1458	18.1875	18.2292	18.2708	18.3125	18.3542	18.3958	18.4375	18.4792
	chl	0.0534136	0.0534136	0.0564829	0.059423	0.0589698	0.0591275	0.0612501	0.0629644	0.0698194	0.0622495	0.0639217	0.0713643	0.0693355	0.0585824	0.0576263	0.0565932	0.0540531	0.0544301	0.0554182	0.0550981	0.0535747	0.0516387	0.0545958	0.0569285	0.0576164	0.0576164	0.0562371	0.0528741	0.0522538	0.0533631	0.0526541	0.0526206	0.0543726	0.0555193	0.0552793	0.0563127	0.0562263	0.054188	0.0544891	0.0547988	0.054166	0.0550021	0.0557842	0.0569213	0.0587754	0.0571438	0.0573644	0.0577807
		0.052687	0.0542727	0.0534411	0.0501215	0.0537905	0.0537905	0.0564333	0.0604884	0.0697187	0.0694954	0.0652978	0.071046	0.0685386	0.0597665	0.0571268	0.0611413	0.0577769	0.0575574	0.0584757	0.0570571	0.0547388	0.0530028	0.0524844	0.0544863	0.0573324	0.0554464	0.0552532	0.0563017	0.0526669	0.0526669	0.054574	0.0532462	0.0539583	0.052479	0.0538055	0.0539981	0.0580203	0.0570751	0.056712	0.0556054	0.0565996	0.0540599	0.0504224	0.0565087	0.0567938	0.0566881	0.0600614	0.0561714
		0.0558867	0.0527242	0.0518634	0.0481275	0.0529229	0.0571576	0.0568466	0.0546183	0.0617718	0.0620356	0.0590928	0.0591512	0.0591512	0.0632548	0.0553437	0.0558104	0.0620312	0.0605642	0.0567139	0.060346	0.0519385	0.0519153	0.0517133	0.0521975	0.0546647	0.0562827	0.0541474	0.0540501	0.0537742	0.054762	0.0535965	0.0533563	0.0517332	0.0534365	0.0515374	0.0517378	0.0517378	0.0536324	0.0519996	0.054224	0.05433	0.0563373	0.0546409	0.0538213	0.057367	0.0571082	0.0572774	0.0585312
		0.0522111	0.054274	0.0540798	0.0496713	0.0470657	0.04777	0.0511918	0.0576401	0.0621628	0.0631375	0.0617336	0.0610779	0.0631752	0.0822902	0.05814	0.0523811	0.0502532	0.052967	0.0606664	0.0606664	0.0551007	0.0552456	0.0517452	0.0563287	0.0548698	0.0562248	0.0587287	0.0535395	0.0515124	0.0546019	0.0558733	0.0565192	0.0553542	0.0561769	0.0625371	0.0530791	0.0531156	0.0504038	0.0512821	0.0537426	0.0562587	0.0524081	0.0549243	0.0549243	0.0553226	0.0565185	0.0570052	0.0570304
		0.0516206	0.0491277	0.0483813	0.0483813	0.0470088	0.0461387	0.0494185	0.0533635	0.0521344	0.0536385	0.0567957	0.0536707	0.0603669	0.064657	0.0632289	0.0594185	0.0556815	0.0532975	0.0598198	0.059926	0.0536514	0.0569511	0.0574149	0.0599537	0.0586899	0.059619	0.0573296	0.0573296	0.0548384	0.0553872	0.0535368	0.0564772	0.0578868	0.0541269	0.0547838	0.0602019	0.0504082	0.0506639	0.051915	0.0543359	0.058112	0.0573402	0.0557376	0.0543271	0.0511837	0.0547292	0.0545818	0.0531856
		0.0473619	0.0447436	0.0456907	0.0453667	0.0477157	0.0475666	0.0456497	0.0495103	0.0441339	0.054615	0.054615	0.0554236	0.060051	0.0613704	0.0618452	0.0589346	0.0559438	0.0568963	0.0577056	0.0613388	0.0647925	0.0598249	0.0622996	0.0616815	0.0580332	0.0569332	0.0578702	0.0555567	0.054419	0.0543302	0.051828	0.0517324	0.0541784	0.0555299	0.0555299	0.056293	0.0540925	0.0517568	0.0554326	0.0532682	0.058216	0.0603379	0.0542938	0.0517385	0.0514731	0.0584353	0.0565141	0.0554913
		0.053065	0.0452835	0.0556362	0.0514939	0.0526362	0.0472	0.0488343	0.0482515	0.0479584	0.0508277	0.0533375	0.060452	0.0667565	0.0625561	0.0625561	0.0580527	0.0579558	0.0615724	0.0626725	0.0632681	0.0619293	0.0645495	0.0591064	0.0617649	0.0559715	0.0554725	0.0577383	0.0558488	0.0547375	0.0541915	0.0535238	0.0526224	0.0537434	0.0508677	0.0501389	0.051135	0.047505	0.047505	0.0489165	0.0502455	0.0521523	0.0509568	0.0536234	0.0512429	0.0506355	0.0575706	0.0502751	0.0512317
		0.0589909	0.054083	0.0558282	0.0545375	0.0524987	0.0496075	0.0482477	0.0521145	0.0518318	0.0480101	0.0502289	0.0559713	0.0606984	0.0602566	0.0607429	0.0600379	0.0622628	0.0632248	0.054711	0.0624076	0.06228	0.06228	0.063013	0.0618028	0.0639874	0.0572042	0.0588741	0.0601913	0.055445	0.0541008	0.0563796	0.0547643	0.0525263	0.0530894	0.0498963	0.0499863	0.0501693	0.0472462	0.0495538	0.0514137	0.0513853	0.0519334	0.0514292	0.0501644	0.0501644	0.052747	0.0511326	0.0500262
		0.0550456	0.0548615	0.0486977	0.0492217	0.0531974	0.0531974	0.0546062	0.053178	0.0522027	0.0487786	0.0485535	0.0537488	0.057835	0.0581026	0.0516099	0.0540529	0.0600869	0.0617538	0.0593892	0.0604725	0.0583029	0.0613103	0.0629199	0.0605	0.059526	0.0593379	0.0603749	0.0580749	0.0580749	0.0558308	0.0561788	0.0516227	0.0488222	0.0509861	0.0490757	0.0491786	0.0488663	0.0492686	0.0489249	0.0483823	0.0518905	0.0529448	0.0520535	0.0517408	0.0521235	0.0524828	0.0532209	0.051142
		0.0494652	0.0547329	0.047159	0.0468422	0.0488272	0.0458946	0.0651425	0.0614323	0.0536557	0.0481325	0.0539239	0.0558704	0.0558704	0.0555225	0.053386	0.0526308	0.0557254	0.0575499	0.053741	0.0511215	0.0520713	0.0612348	0.0628018	0.0601403	0.0576928	0.0619554	0.0578264	0.0586998	0.0595069	0.0555549	0.0548968	0.0569098	0.0560591	0.0519522	0.0519505	0.0519505	0.0508852	0.0488267	0.0494989	0.0487516	0.0542841	0.0555518	0.0540895	0.0520601	0.0546058	0.0509994	0.0488491	0.0523746
		0.0538833	0.049015	0.0432299	0.0450193	0.0464979	0.050801	0.0533388	0.0556292	0.0595731	0.0631636	0.0666318	0.0564439	0.0538887	0.0501699	0.0567877	0.0560573	0.0564724	0.0537368	0.051567	0.051567	0.0533039	0.056233	0.0617199	0.0590725	0.0581612	0.0569554	0.0545424	0.0552629	0.0544851	0.0593797	0.0548361	0.0549403	0.0569706	0.0549412	0.0534694	0.0478612	0.0503515	0.0513461	0.0513286	0.053473	0.0514967	0.0546477	0.0546477	0.051506	0.0527428	0.0528749	0.0496603	0.054076
		0.051574	0.0521854	0.0470033	0.0470033	0.0497666	0.0520696	0.0558738	0.0558075	0.0582269	0.0622459	0.0645116	0.0537963	0.0503074	0.0504758	0.0490584	0.0519435	0.0520561	0.0536709	0.0508958	0.0526204	0.0514895	0.0558717	0.0580878	0.0559203	0.0542342	0.0551777	0.0551777	0.0596537	0.0566278	0.0576136	0.0577341	0.0586227	0.0588354	0.0567713	0.0520098	0.0491268	0.0476573	0.0503622	0.0511355	0.0505713	0.0534845	0.0530913	0.0505094	0.0502732	0.0519723	0.0542007	0.0538412	0.0489977
		0.0545105	0.0559773	0.0559706	0.055688	0.0564676	0.0565606	0.0532421	0.0532421	0.0605485	0.0649077	0.0655805	0.0509133	0.0482869	0.0533303	0.0528316	0.0514921	0.0519723	0.0500086	0.0511909	0.0513285	0.0516098	0.0511529	0.0579691	0.0581239	0.0551553	0.0553959	0.0599736	0.0627439	0.059407	0.0588115	0.0588115	0.0591767	0.0601111	0.057181	0.0540881	0.0511267	0.0496891	0.0489369	0.0514134	0.0480675	0.0517299	0.0510947	0.0499232	0.0505293	0.0486956	0.0509579	0.0545472	0.0541536
		0.0541295	0.0551474	0.0536922	0.0518218	0.0521239	0.0575979	0.057391	0.0578169	0.0741035	0.0734299	0.0503584	0.0484203	0.0526333	0.0520598	0.0520598	0.0521853	0.0535067	0.0518634	0.0545551	0.0516828	0.0523371	0.0531142	0.0584232	0.0583277	0.0557664	0.0541689	0.055334	0.0532816	0.0557345	0.057807	0.058831	0.0571328	0.0535336	0.0547508	0.0529321	0.0507293	0.049823	0.049823	0.0465279	0.0478499	0.050184	0.0485171	0.0497709	0.0484419	0.0487984	0.0502308	0.0483521	0.0513841
		0.0555377	0.0542405	0.0545028	0.0522336	0.051557	0.0499562	0.0517188	0.0530645	0.055824	0.0513594	0.0486075	0.051049	0.0519081	0.0552377	0.0523172	0.051906	0.0559161	0.0552814	0.0548674	0.0525116	0.0528392	0.0528392	0.0545008	0.0575699	0.057937	0.053666	0.053584	0.0539464	0.0552582	0.0566391	0.0567046	0.0552054	0.0546995	0.0512578	0.0519492	0.0519794	0.0492605	0.0477202	0.0469606	0.0453427	0.0499238	0.0490863	0.0477244	0.0477244	0.0484774	0.046303	0.0455313	0.0467738
		0.0606293	0.0584437	0.0582987	0.0546909	0.052469	0.052469	0.0543356	0.0524372	0.0521802	0.0492346	0.0502358	0.0445627	0.0499074	0.050475	0.0524091	0.0563638	0.0597588	0.0613563	0.0517107	0.047449	0.0476133	0.0496846	0.0538536	0.0535436	0.0537643	0.0508609	0.0527521	0.0522523	0.0522523	0.0590428	0.0600367	0.0556728	0.0542035	0.0505769	0.0507005	0.0510039	0.0505936	0.0502133	0.0472842	0.048096	0.0474352	0.0493034	0.0512736	0.0490904	0.0477125	0.0485765	0.0489529	0.0472011
		0.059427	0.0589835	0.053776	0.0569741	0.0529667	0.0540042	0.0517681	0.0516596	0.050663	0.050601	0.0490449	0.0495925	0.0495925	0.0498594	0.0500614	0.0509148	0.0536917	0.0539088	0.0500599	0.0487696	0.0444338	0.0504081	0.0507556	0.0493749	0.0487713	0.0493851	0.04955	0.0544751	0.0530819	0.057117	0.0526079	0.0547381	0.0538586	0.0530848	0.0527526	0.0527526	0.053317	0.0528541	0.0496074	0.0493792	0.0457433	0.0481913	0.0490473	0.0484395	0.0499632	0.0497197	0.0492173	0.0471617
		0.0570789	0.056004	0.0554321	0.0515589	0.0594995	0.0571694	0.0528672	0.0560021	0.0556654	0.0503513	0.0521003	0.0483837	0.0467573	0.0500499	0.0478582	0.0466838	0.0465471	0.0469006	0.0470458	0.0470458	0.0445461	0.0458092	0.0511281	0.0489652	0.0483043	0.0495642	0.0491959	0.0554348	0.0526917	0.0495814	0.0487422	0.0486629	0.052721	0.0479549	0.0447123	0.0469308	0.0463369	0.0506034	0.0490245	0.0489561	0.0508105	0.0508105	0.0507752	0.051662	0.0506564	0.0525799	0.0483871	0.0470796
		0.0613041	0.05983	0.0600317	0.0615768	0.0615768	0.0622508	0.0586642	0.0551729	0.0560791	0.048795	0.0500881	0.0472601	0.0456581	0.0480083	0.0503723	0.0488904	0.0496364	0.0511287	0.0480927	0.0460968	0.0455263	0.0500026	0.0487318	0.0464152	0.0483438	0.0497897	0.0497897	0.0503104	0.0514033	0.0470991	0.0583046	0.0603626	0.0518254	0.0481088	0.0464586	0.0462047	0.0483341	0.0447933	0.0471545	0.0481277	0.0493173	0.047709	0.0472347	0.0470163	0.0484514	0.0514098	0.0491157	0.0463962
		0.0533614	0.0577529	0.0583458	0.0532175	0.0508374	0.0555277	0.0591656	0.0591656	0.051606	0.0487969	0.0505034	0.0476184	0.0493335	0.0508839	0.0523307	0.05134	0.0468819	0.0467897	0.0471761	0.0471276	0.0453394	0.047806	0.0498624	0.0511419	0.0533671	0.049942	0.0499464	0.0500018	0.0536155	0.0536155	0.057256	0.058224	0.0554933	0.0507109	0.0500083	0.0519899	0.051505	0.0508308	0.0495197	0.048483	0.0537438	0.0491815	0.0473683	0.0479177	0.0475201	0.0517832	0.0491608	0.047707
		0.056069	0.0559479	0.0614339	0.0532066	0.0532514	0.0550857	0.0533358	0.0539819	0.0526965	0.0500116	0.0508994	0.0527011	0.0491065	0.052647	0.052647	0.0526875	0.0543381	0.0467925	0.0471311	0.0477852	0.0499086	0.0468687	0.0543252	0.0520868	0.0535619	0.04984	0.0479048	0.0485944	0.0575538	0.0528772	0.0511672	0.0545992	0.049689	0.0480591	0.057318	0.0494302	0.0494302	0.0512992	0.0488313	0.0483349	0.048873	0.0485548	0.0500443	0.051329	0.0493997	0.0508882	0.0491262	0.0479944
		0.0571334	0.0550325	0.0535764	0.0546502	0.0534653	0.0534984	0.0560451	0.0603087	0.0554188	0.0513398	0.0563082	0.0537523	0.0492464	0.0506105	0.0515024	0.0510046	0.0484561	0.0487407	0.0510395	0.0479433	0.0472161	0.0472161	0.0502667	0.050654	0.0456435	0.0508164	0.0476318	0.0469058	0.0447874	0.0540937	0.0542377	0.0537029	0.0514651	0.0510138	0.0539172	0.049104	0.0516324	0.0495631	0.0490399	0.0475919	0.0485923	0.0503397	0.0504085	0.0504085	0.0483503	0.0476393	0.0501896	0.0494007
		0.0602154	0.0550614	0.0534396	0.051453	0.0516744	0.0522825	0.0522825	0.050977	0.0537887	0.0551239	0.0535441	0.0569541	0.0557519	0.0509781	0.0525862	0.0557531	0.0508119	0.05211	0.0515784	0.0511833	0.0504115	0.0485129	0.0504412	0.0478956	0.0504364	0.0512257	0.0494518	0.0494518	0.0498085	0.049609	0.0531473	0.0567527	0.0537891	0.0551133	0.0529404	0.060438	0.057468	0.0499817	0.0509727	0.0505805	0.0479279	0.0479512	0.0478495	0.0459191	0.047141	0.0505511	0.0479635	0.0477586
		0.0492103	0.0538851	0.0510547	0.0510564	0.0487553	0.0558208	0.0552688	0.0537215	0.0530442	0.0534876	0.0503472	0.0513888	0.0513888	0.0530477	0.0577231	0.0508835	0.0544228	0.0525456	0.0543699	0.0507101	0.0520605	0.0518563	0.0496202	0.0543787	0.0549317	0.0565995	0.0558299	0.0519699	0.050627	0.053465	0.0573115	0.0513457	0.0522763	0.051382	0.051382	0.0525337	0.0533558	0.0549271	0.0514428	0.0497003	0.0466508	0.0473569	0.0484124	0.0468628	0.0459761	0.0461152	0.0489503	0.0492358
		0.0495673	0.047986	0.052464	0.0532022	0.0523328	0.055591	0.0523083	0.0556413	0.0587102	0.0558816	0.0539492	0.0523185	0.0546543	0.0502858	0.044835	0.0486807	0.0504033	0.0477103	0.0483528	0.0483528	0.0551654	0.0531744	0.0518468	0.0532672	0.0509306	0.0590279	0.0582181	0.055597	0.0521452	0.0555026	0.0630376	0.0542236	0.0516249	0.0572975	0.0484551	0.0511215	0.0493111	0.0524986	0.0505087	0.0472052	0.0472052	0.0464087	0.0487786	0.0493226	0.0479372	0.0459068	0.0482901	0.0492306
		0.0513582	0.0512157	0.0507722	0.0496579	0.0496579	0.0507246	0.0507167	0.0504287	0.0502754	0.0483293	0.0487798	0.050986	0.0525935	0.0522222	0.0488797	0.0475121	0.0494447	0.049823	0.0497542	0.0506555	0.0515172	0.0519908	0.0533932	0.0497977	0.0544401	0.0544401	0.0554678	0.0559141	0.0590411	0.0550837	0.0589392	0.0570699	0.0561893	0.0551199	0.0522796	0.0562996	0.0530785	0.0509624	0.0469624	0.0488143	0.0487744	0.0480925	0.0532266	0.050087	0.0556683	0.0530168	0.053934	0.053934
		0.0564711	0.0526515	0.0518521	0.051485	0.0523455	0.0499661	0.0504785	0.0502716	0.0484085	0.0487311	0.0507435	0.0507435	0.0519351	0.0508729	0.0504308	0.0495133	0.0495066	0.0497006	0.0502124	0.049455	0.0506892	0.0510212	0.0547701	0.0518646	0.0542844	0.0541298	0.0549951	0.0583875	0.0533151	0.055423	0.0565646	0.0605188	0.0605188	0.0588104	0.0579011	0.0564887	0.0538744	0.0538479	0.0500746	0.0523449	0.0550067	0.0529366	0.0520185	0.0557941	0.0558566	0.0536367	0.0563571	0.0549238
		0.0523943	0.0554011	0.0536868	0.053154	0.0529657	0.0548837	0.0498919	0.0520751	0.0490702	0.0508025	0.0528858	0.0502511	0.0502034	0.0497589	0.0467522	0.047	0.0485423	0.0485423	0.0486363	0.0510818	0.0545168	0.0497882	0.0536347	0.0534499	0.0525121	0.0546826	0.0557849	0.0552317	0.0538206	0.0530113	0.0557952	0.0573664	0.0562765	0.0556566	0.0530546	0.0534296	0.0561577	0.0583055	0.0583055	0.0593848	0.0580746	0.0614751	0.0585048	0.0591139	0.0590919	0.0574675	0.0518944	0.0527576
		0.0543099	0.057662	0.0510385	0.0517972	0.0515502	0.0509818	0.0553072	0.0537579	0.0548807	0.0547546	0.0534302	0.0503114	0.0466311	0.0449521	0.0456957	0.0464458	0.0492458	0.0480557	0.0513448	0.048045	0.048045	0.0523229	0.0551999	0.0558956	0.0538166	0.0528863	0.0538655	0.0551615	0.0576158	0.0555632	0.0549439	0.0589783	0.0565977	0.0553691	0.0596501	0.0567959	0.0577711	0.0587243	0.0585434	0.0581029	0.0580932	0.0554145	0.0554145	0.0593556	0.0603945	0.0562212	0.0569034	0.0579455
		0.0547735	0.0498846	0.0498486	0.0526187	0.0529604	0.0549588	0.0549588	0.0551376	0.0537401	0.0538474	0.0536906	0.0512309	0.047994	0.0517054	0.0502632	0.0519952	0.0501418	0.0500442	0.0539387	0.0550728	0.049054	0.0493472	0.0530917	0.0509374	0.0554725	0.0562253	0.0560762	0.0560762	0.0521192	0.0521832	0.0527037	0.0529121	0.055477	0.0559226	0.0603922	0.0604856	0.061088	0.0569209	0.0564635	0.0584526	0.0571821	0.0581391	0.0585087	0.059178	0.0562872	0.0584874	0.0580745	0.0589876
		0.0478182	0.0572121	0.0540254	0.0524033	0.0489301	0.0522603	0.0536244	0.0533538	0.0501537	0.0524215	0.0522321	0.0519965	0.0519965	0.0472873	0.0539715	0.0491258	0.0455535	0.0505784	0.051008	0.0504671	0.0520174	0.0513941	0.0515019	0.052469	0.0560096	0.0553736	0.0563977	0.0564259	0.0547011	0.0526918	0.0552643	0.0609126	0.0597332	0.0597332	0.058498	0.0628587	0.0578071	0.0554024	0.056494	0.0593128	0.0597665	0.0585649	0.0571014	0.0617724	0.0541345	0.0575166	0.0594244	0.0594857
		0.0453209	0.045746	0.049846	0.0486535	0.0465697	0.044532	0.0480322	0.0494695	0.0457293	0.0470522	0.0521369	0.0523366	0.0515135	NaN	0.049004	0.0474124	0.050225	0.0484987	0.0459842	0.0459842	0.0552167	0.0531928	0.0574709	0.0617311	0.0573111	0.0554474	0.0528976	0.0551172	0.0548036	0.0597513	0.0613679	0.05967	0.0605542	0.0578436	0.0568595	0.0558984	0.0592087	0.0600346	0.0616156	0.0622798	0.0622798	0.0613985	0.05504	0.0615396	0.0560405	0.0588789	0.0582419	0.0570461
		0.0471185	0.0485558	0.048338	0.0501559	0.0501559	0.0483797	0.047121	0.045392	0.0512046	0.0472119	0.051	0.0530421	0.0506754	0.0423239	0.0515347	0.0525886	0.0477725	0.0450749	0.0486795	0.0483955	0.0537733	0.0536154	0.0621108	0.0593879	0.0597094	0.0597094	0.0569987	0.0567396	0.0576176	0.0614086	0.0608016	0.0567721	0.0561724	0.057055	0.0559328	0.0580242	0.0607353	0.0573975	0.0613246	0.066944	0.0563006	0.0572002	0.05579	0.0601998	0.0544745	0.0549178	0.0549178	0.0509306
		0.0478932	0.0499275	0.0502722	0.0527328	0.0470169	0.0459395	0.0483636	0.0478429	0.0461882	0.0499362	0.0496702	0.0496702	0.0531748	0.0480971	0.0485726	0.0458814	0.047405	0.0480455	0.0526069	0.0480169	0.0429127	0.0514656	0.0520322	0.0555342	0.0583708	0.058426	0.0567125	0.0594138	0.0629243	0.0594416	0.0580645	0.0580645	0.0585581	0.0594667	0.0588089	0.0596014	0.0604104	0.0612326	0.055192	0.063171	0.0597033	0.058542	0.0591402	0.0552092	0.056534	0.0649683	0.051267	0.0551413
		0.052257	0.0529195	0.0528881	0.0482855	0.045624	0.0472288	0.0477448	0.0490841	0.0479674	0.0481264	0.0476868	0.0492303	0.04946	0.050312	0.0508161	0.0464446	0.0474168	0.0474168	0.0471713	0.0439988	0.0469016	0.0469015	0.0490273	0.0508028	0.0577209	0.0592465	0.0554838	0.0548841	0.0568358	0.0604678	0.0587236	0.0592019	0.0582426	0.0611786	0.059199	0.0626068	0.0641884	0.0655794	0.0655794	0.0621344	0.0559521	0.0588201	0.0579964	0.049329	0.0514773	0.0550135	0.060058	0.0567476
		0.0526701	0.0512224	0.0462458	0.0462458	0.0469246	0.0479551	0.0475056	0.0461995	0.0461492	0.0474969	0.0483819	0.0514922	0.0481183	0.0478178	0.0484142	0.0484706	0.0501283	0.0492893	0.0477531	0.0424296	0.041544	0.051938	0.052681	0.052681	0.0580106	0.0572699	0.0581046	0.0661255	0.0626434	0.0608103	0.0625598	0.0602644	0.0592171	0.0609746	0.0567724	0.0585953	0.0569604	0.0624775	0.0613248	0.056662	0.0551064	0.0744479	0.0854794	0.0626063	0.0626063	0.0540144	0.0585868	0.0580581
		0.0517541	0.048719	0.0522897	0.0505692	0.0476507	0.0455515	0.0478343	0.0471322	0.049742	0.049742	0.0469456	0.0512667	0.0460448	0.0460236	0.0484055	0.0489115	0.047327	0.0509003	0.0495157	0.0448585	0.0527177	0.0617926	0.0577403	0.0550533	0.056926	0.0574151	0.0616508	0.0652491	0.0636664	0.0591984	0.0591984	0.0583912	0.0624531	0.0622406	0.0594878	0.0595882	0.0574317	0.0552884	0.0577987	0.0587651	0.0516068	0.0518465	0.0630387	0.0592108	0.0664609	0.06053	0.0630424	0.0608323
		0.0485655	0.0475364	0.0452711	0.0493313	0.0504989	0.0454059	0.0455504	0.0468629	0.0485829	0.0471039	0.0472511	0.0498682	0.0475649	0.0474579	0.0492017	0.0495295	0.0495295	0.0495165	0.0501111	0.0456919	0.053591	0.0556648	0.0568402	0.0530245	0.0557987	0.0571376	0.0567907	0.0599986	0.0585763	0.0588277	0.0601355	0.0616986	0.0656506	0.0655411	0.0602029	0.0588509	0.0588509	0.0545257	0.0520532	0.0563348	0.0614018	0.0523547	0.0719149	0.0568767	0.062834	0.0581309	0.0624254	0.0593526
		0.0502475	0.045033	0.045033	0.0453216	0.0445591	0.0510131	0.0458954	0.0471749	0.0465184	0.0452588	0.0459348	0.050521	0.0462144	0.0472085	0.0501451	0.0505771	0.0516668	0.0539035	0.0535991	0.0548647	0.0570655	0.0595146	0.0595146	0.0574365	0.0559456	0.0547654	0.0542461	0.0598035	0.0576457	0.0617026	0.0585602	0.0594724	0.0608583	0.0589217	0.0609002	0.0614735	0.0610726	0.0566739	0.0577106	0.0603772	0.0617821	0.0524067	0.0524067	0.055411	0.0585191	0.059297	0.061786	0.0609401
		0.0497363	0.0469726	0.0495056	0.0491058	0.0463538	0.0456663	0.048193	0.0463791	0.0463791	0.0458032	0.0450652	0.0444494	0.0474591	0.0469353	0.050993	0.0496981	0.0505238	0.0532539	0.0554483	0.0555965	0.0571474	0.0602996	0.0559055	0.0554975	0.0554538	0.0550123	0.0566616	0.0574811	0.0574811	0.0603428	0.0594583	0.0575152	0.0576249	0.0589608	0.0601544	0.0636232	0.0528423	0.0590586	0.061843	0.0633096	0.0627821	0.0663522	0.0591616	0.0545819	0.0555717	0.0599655	0.0602816	0.0584072
		0.0514834	0.0508917	0.0487248	0.0477576	0.0465349	0.0485047	0.0461356	0.0515663	0.0494176	0.0447742	0.0463431	0.0483959	0.0486178	0.047614	0.047614	0.0499723	0.0527531	0.0532674	0.0556398	0.0555314	0.0576638	0.0598154	0.0590559	0.0565646	0.0555663	0.0600927	0.0518961	0.0577588	0.0632784	0.0592419	0.0611694	0.0548986	0.0474042	0.0585096	0.0585096	0.0612238	0.0587332	0.0609053	0.0600701	0.0542722	0.0594174	0.0562939	0.0609808	0.0600126	0.0571981	0.0570654	0.0570027	0.0649717
		0.0522153	0.05061	0.0488416	0.0479722	0.0486853	0.047925	0.0460375	0.0486442	0.0502474	0.0451172	0.0471219	0.0492321	0.0504964	0.046747	0.0493713	0.0530483	0.0549333	0.0584038	0.0538732	0.0528098	0.0528098	0.0518301	0.0576765	0.0605839	0.0607999	0.0644741	0.0620763	0.0615702	0.0657842	0.0616317	0.0612868	0.0654495	0.0687534	0.0603625	0.0615917	0.0610733	0.0569281	0.055848	0.0542489	0.0555042	0.0555042	0.0559172	0.0629097	0.0647981	0.0618944	0.0567089	0.0553697	0.0578284
		0.0476829	0.0485868	0.0474097	0.0519462	0.0495384	0.0470181	0.0470181	0.0457633	0.0483351	0.0430209	0.045526	0.0501356	0.0491602	0.0477905	0.0493235	0.0542348	0.0550081	0.0560618	0.0559515	0.0527011	0.0541261	0.0579839	0.0599708	0.0593123	0.0632729	0.0640547	0.0640547	0.0643756	0.0644241	0.0582806	0.059399	0.0619166	0.0599736	0.0600332	0.0636474	0.0589158	0.0664971	0.0599749	0.0542689	0.056406	0.0561395	0.0621514	0.0639719	0.0587703	0.0570828	0.0599554	0.0599554	0.0611466
		0.0486932	0.04694	0.0481618	0.0494088	0.0492078	0.0448948	0.0504802	0.0496225	0.0429013	0.0470843	0.0489111	0.0475649	0.0475649	0.0491756	0.0503024	0.0533506	0.0590857	0.058446	0.0535643	0.0540972	0.0521175	0.0584631	0.0599001	0.0620779	0.0626492	0.0638402	0.0612909	0.0647865	0.0620594	0.0606216	0.0598218	0.055591	0.055591	0.0616443	0.0579261	0.0545279	0.0581664	0.0589068	0.0590655	0.0593141	0.063136	0.0633394	0.06035	0.0499279	0.0548426	0.0549691	0.0603143	0.0600039
		0.0495506	0.0470165	0.0483031	0.0495754	0.046987	0.0455933	0.0488379	0.0537932	0.0445718	0.0450484	0.0512592	0.0478451	0.0518725	0.0542104	0.0548663	0.0572623	0.058512	0.0549014	0.0550516	0.0550516	0.0538541	0.0554757	0.0613134	0.0659396	0.0604846	0.0594794	0.0583381	0.0580867	0.0575295	0.0595714	0.059836	0.0523621	0.0562586	0.0491563	0.0587956	0.0582655	0.0652033	0.055617	0.055617	0.0572388	0.0606826	0.0634325	0.0613175	0.0510855	0.0540214	0.0554725	0.058398	0.061726
		0.0508744	0.0484968	0.048763	0.0480553	0.0478478	0.0478478	0.0552317	0.0496816	0.047664	0.0413141	0.0457646	0.0485548	0.0578862	0.0591097	0.0536224	0.0582769	0.0601043	0.0581029	0.0527339	0.0557316	0.0553052	0.0583873	0.0609567	0.0607924	0.0612323	0.0612323	0.0571506	0.0573824	0.0581571	0.062688	0.0681499	0.0591149	0.0548166	0.0559597	0.0654841	0.061869	0.0591864	0.0622216	0.0606609	0.0600933	0.0552584	0.058284	0.0519952	0.0557969	0.0557969	0.0530161	0.0554656	0.061094
		0.0511792	0.0500943	0.049292	0.0507167	0.0542846	0.0533203	0.0506199	0.0404614	0.0404614	0.0438185	NaN	0.0485913	0.0556459	0.0503988	0.0488258	0.052881	0.057952	0.0560336	0.0543464	0.0550106	0.0547582	0.0589943	0.058846	0.0587084	0.0574847	0.0553392	0.0537017	0.0567901	0.0567901	0.0623085	0.0609067	0.0573066	0.0553568	0.0574531	0.0573246	0.0615571	0.0634743	0.0574469	0.0554336	0.0527851	0.0588101	0.0597799	0.0619033	0.0591046	0.0519562	0.0539547	0.0564011	0.0564011
		0.0514164	0.0500611	0.0492264	0.0510726	0.0503979	0.0505582	0.0530263	0.05037	0.0499025	0.0511246	0.0495961	0.052569	0.0513156	0.0544244	0.0544244	0.056974	0.0554751	0.056089	0.0566154	0.0554396	0.0553418	0.0587751	0.0585675	0.0562792	0.0589117	0.0603623	0.0532282	0.0579693	0.0637383	0.0617053	0.0550417	0.0574266	0.0601006	0.0601006	0.0625927	0.0653227	0.0620621	0.0562671	0.0576917	0.054332	0.0591721	0.0576956	0.0608814	0.0652359	0.0578033	0.0608493	0.0632228	0.0595615
		0.0499988	0.0499988	0.0489569	0.049703	0.0493341	0.045643	0.0519308	0.0481064	0.0451459	0.0462514	0.0513042	0.0552665	0.0541809	0.0554264	0.0587907	0.0596287	0.0565859	0.0573663	0.056161	0.0564834	0.0564834	0.0576216	0.0591716	0.0578464	0.0552818	0.0641746	0.0583479	0.0635042	0.0618759	0.0618169	0.0625233	0.0569266	0.0608686	0.0551768	0.0559445	0.0617164	0.0603781	0.0590378	0.0563273	0.0563273	0.0574061	0.0597627	0.0653811	0.0587001	0.062657	0.0547606	0.0593773	0.0527452
		0.0489232	0.0487604	0.0493036	0.0500177	0.0465753	0.0433865	0.0429029	0.0429029	0.0456199	0.0480298	0.0508976	0.0505214	0.053756	0.054198	0.0566208	0.0622959	0.060451	0.0588462	0.0558161	0.0562981	0.0599205	0.0582246	0.0575115	0.0590143	0.0580695	0.0560683	0.0560683	0.059524	0.0596764	0.0533517	0.0606527	0.058975	0.0652071	0.0577535	0.0551009	0.0586253	0.0581797	0.0566372	0.0558285	0.0539553	0.0613233	0.063563	0.0601928	0.0614104	0.0575268	0.0575268	0.0567468	0.0550518
		0.0495863	0.0480317	0.0475154	0.0490921	0.0482682	0.0461567	0.0462949	0.0504298	0.0454523	0.0534344	0.0530096	0.0524448	0.0516714	0.0516714	0.0532542	0.0553366	0.0625441	0.0559047	0.0583971	0.0585761	0.0583776	0.0588342	0.0598299	0.0566381	0.0535015	0.0532529	0.0540354	0.055803	0.0543003	0.0476859	0.0569139	0.0595797	0.0595797	0.0570613	0.0551517	0.0544038	0.058797	0.0591826	0.0556646	0.0548178	0.0580154	0.0604191	0.0597247	0.0624977	0.0597543	0.0611195	0.0589397	0.0579561
		0.0534532	0.0543082	0.0496193	0.0472762	0.0482912	0.0456719	0.047154	0.0487147	0.0469417	0.0521287	0.0505997	0.0512607	0.0525036	0.0553922	0.0567015	0.054925	0.0607584	0.0596866	0.0596866	0.0565231	0.0605733	0.0610967	0.0629671	0.0556267	0.0533388	0.053341	0.0554382	0.0548575	0.0560912	0.0588558	0.0570394	0.058813	0.0639425	0.0604316	0.0532105	0.0540335	0.058617	0.055644	0.055644	0.0574673	0.0524429	0.0642421	0.0618483	0.0592741	0.0634123	0.0628708	0.0523541	0.0557065
		0.0527733	0.0483203	0.048468	0.0508098	0.0477639	0.0477639	0.0482327	0.0472797	0.0477963	0.0487797	0.0523903	0.0495718	0.0512522	0.055446	0.0539666	0.0570457	0.0545319	0.0609614	0.0606319	0.0543999	0.0564203	0.0568993	0.0669835	0.0548386	0.0548386	0.0536726	0.0560495	0.0549376	0.0561845	0.0569345	0.0583778	0.0596242	0.0581684	0.0633186	0.0604915	0.0615299	0.0634811	0.0593153	0.054889	0.0515885	0.056884	0.061016	0.056999	0.056999	0.0553707	0.0601655	0.0541843	0.0500443
		0.0499654	0.0523095	0.0519021	0.0516098	0.0469284	0.048439	0.0462268	0.0461889	0.0469676	0.0472984	0.0521421	0.0540864	0.0558698	0.0563106	0.0563106	0.0588336	0.0556468	0.0557293	0.057997	0.0595858	0.0559874	0.0541275	0.059069	0.0567523	0.0519196	0.0581367	0.056962	0.0571652	0.0668925	0.0626827	0.0631275	0.0592771	0.0605905	0.0605905	0.0653423	0.0636518	0.0587456	0.0609169	0.0590489	0.0649528	0.0597423	0.0533466	0.0651801	0.0548086	0.0478065	0.0487764	0.0530467	0.054372
		0.0652641	0.0652641	0.0530115	0.0531739	0.0540012	0.0507652	0.0477172	0.0475736	0.047936	0.0504358	0.0498151	0.0523069	0.0532702	0.0543592	0.0574644	0.0562057	0.0558473	0.0593244	0.0600511	0.060579	0.060579	0.0633685	0.0588808	0.0562544	0.0520584	0.0564511	0.0508184	0.0529981	0.0571678	0.0579196	0.0616873	0.0673654	0.057417	0.0674621	0.068062	0.0611698	0.0606929	0.0597839	0.0604947	0.0604947	0.0654183	0.0624333	0.0595773	0.0567358	0.0483649	0.0486274	0.045839	0.0555449
		0.0514204	0.0573073	0.0525456	0.0498867	0.0496708	0.0501085	0.0474554	0.0474554	0.0481302	0.0485617	0.049977	0.0530769	0.0526741	0.051851	0.0510229	0.0542515	0.0579892	0.0608846	0.059369	0.0549356	0.0584848	0.0594383	0.0655802	0.0532034	0.0561148	0.0575104	0.0575104	0.058406	0.0598929	0.0601455	0.0658079	0.0617152	0.0612404	0.064657	0.0646997	0.0635581	0.0593976	0.0604834	0.0623776	0.0617476	0.0620189	0.0588459	0.0509803	0.050567	0.050567	0.0478645	0.0541804	0.0411425
		0.0467523	0.0535809	0.0514724	0.0506746	0.0496059	0.0497198	0.0494602	0.0484227	0.0496374	0.0507479	0.0527108	0.0573393	0.0534584	0.0534584	0.0524316	0.0562774	0.0581054	0.0576455	0.0580459	0.0545695	0.0546084	NaN	0.0553922	0.056615	0.0549217	0.0530313	0.0577528	0.0600067	0.0588746	0.0572801	0.0606511	0.0606511	0.0618683	0.0676245	0.0636035	0.0601372	0.0633437	0.0625597	0.0627084	0.0610183	0.0652981	0.0510781	0.0498284	0.0489009	0.0484446	0.0538389	0.035912	0.0392625
		0.0475637	0.0467874	0.0535416	0.0490006	0.0512034	0.0483239	0.0496345	0.0508805	0.0505153	0.0504008	0.0528293	0.0573188	0.0573475	0.0563653	0.0542938	0.0565616	0.0623018	0.0624353	0.0624353	0.0619874	0.0576398	0.0552826	0.0561072	0.0551087	0.0568065	0.052917	0.0564347	0.0572496	0.0574877	0.0601205	0.0580425	0.0627609	0.0598678	0.0609668	0.052491	0.0603168	0.0621872	0.0621872	0.0641239	0.0574338	0.0660112	0.0638233	0.0526492	0.0531764	0.049997	0.0506963	0.049483	0.0470618
		0.051769	0.0490717	0.0546995	0.0535898	0.0523866	0.0530652	0.0530652	0.0512203	0.0514464	0.0519526	0.048329	0.051602	0.054359	0.0574187	0.0536516	0.0546546	0.0586641	0.0626104	0.065096	0.0592908	0.0579059	0.0576553	0.0493777	0.0587198	0.0587198	0.0578872	0.0551654	0.053944	0.054571	0.0588014	0.057763	0.0557296	0.0567098	0.0651181	0.0623346	0.0583343	0.0617246	0.0574791	0.0565298	0.0595999	0.0563439	0.0565979	0.0565979	0.0537204	0.0507044	0.0538756	0.0552934	0.0561891
		0.0492109	0.054939	0.0530959	0.0544633	0.0536771	0.0541277	0.0505688	0.0544266	0.0540367	0.0552302	0.0500379	0.0500379	0.0551062	0.0561892	0.057657	0.0587149	0.0582713	0.0611593	0.0565416	0.0520648	0.0578563	0.0517704	0.0548531	0.0562444	0.0564435	0.0535819	0.0549945	0.0557383	0.055464	0.0595759	0.0595759	0.0593962	0.0565173	0.0596184	0.0595681	0.0542741	0.0523475	0.0581947	0.0589848	0.0651604	0.0582785	0.0625411	0.0531203	0.054227	0.0627991	0.0578306	0.0539556	0.0537989
		0.0543365	0.0542362	0.0586029	0.0597357	0.056331	0.0496926	0.0519814	0.0540415	0.056087	0.0564016	0.0525311	0.0561407	0.0536477	0.0601159	0.0585861	0.0618165	0.0618772	0.0618772	0.0615439	0.0589951	0.05682	0.0570858	0.0528279	0.0545914	0.0517416	0.0545993	0.0549962	0.0546242	0.0572647	0.0548167	0.0558491	0.0542081	0.0539202	0.0563254	0.0526434	0.0526434	0.0519256	0.0615766	0.0516655	0.0576148	0.057785	0.0590888	0.0576136	0.0574896	0.0604361	0.0544194	0.0592469	0.0596757
		0.0548882	0.0550851	0.0592527	0.0569086	0.0569086	0.0532232	0.050545	0.0513847	0.0535755	0.0560504	0.0534707	0.0514304	0.0542424	0.0568098	0.0586872	0.063434	0.0645226	0.058218	0.0586846	0.0537246	0.0593552	0.0603687	0.0603687	0.0546162	0.0521003	0.0552985	0.0570678	0.0538418	0.0587911	0.0555191	0.0538892	0.0565916	0.0542132	0.0569343	0.0531084	0.0570612	0.0626625	0.0674736	0.0630385	0.0576155	0.0588093	0.0588093	0.0581336	0.0546835	0.052444	0.0534808	0.0568963	0.0577155
		0.0526568	0.0562726	0.0561061	0.0583243	0.0557147	0.0534498	0.0550464	0.0553411	0.0536448	0.0523895	0.0523895	0.0524813	0.0549684	0.0580386	0.0646876	0.0645798	0.0619537	0.0603099	0.0618662	0.0548595	0.0567855	NaN	0.0533941	0.0586491	0.0584336	0.0588423	0.051297	0.053346	0.053346	0.0549544	0.0531177	0.0551753	0.0544253	0.0581791	0.0572108	0.0609746	0.0640432	0.0693364	0.059792	0.0599757	0.0604007	0.0619288	0.0647648	0.0576157	0.0564941	0.0565676	0.0565676	0.0570194
		0.0523942	0.0546492	0.0602381	0.0577725	0.0566667	0.0586533	0.054187	0.0528126	0.0542478	0.0549166	0.055236	0.0541856	0.0585041	0.064896	0.068578	0.068578	0.0627762	0.0601476	0.0645663	0.0681689	0.0538259	0.0576411	0.0538702	0.0551208	0.0578695	0.0564814	0.053507	0.0523487	0.0573739	0.0562428	0.0551955	0.055441	0.0543725	0.0597597	0.0597597	0.0639963	0.0584301	0.0579447	0.0715687	0.0769894	0.0687714	0.0668338	0.0645754	0.0707375	0.0658492	0.059189	0.0565025	0.0563862
		0.0592575	0.056755	0.0575237	0.0575237	0.0567877	0.0595413	0.0525078	0.0555283	0.0535785	0.0543294	0.0536417	0.0531113	0.0564504	0.0632372	0.0682339	0.0669646	0.0642975	0.0618571	0.0633042	0.0554606	0.0483666	0.0483666	NaN	0.053515	0.0518836	0.0538981	0.056225	0.0545394	0.0576418	0.0557739	0.0562066	0.0572188	0.0570488	0.0580478	0.0555517	0.0588061	0.0602536	0.066482	0.0676005	0.0676005	0.073358	0.0773163	0.0747793	0.0718334	0.0627773	0.0628112	0.0619456	0.0573076
		0.0575817	0.058246	0.0610087	0.0602976	0.0573048	0.0556638	0.0558267	0.0547858	0.0527432	0.0527432	0.0526759	0.0531612	0.0592741	0.068242	0.0692066	0.0729088	0.0685811	0.0637632	0.0626897	0.0580509	0.050558	0.0511167	0.0528932	0.0541254	0.0519984	0.053033	0.053033	0.0553441	0.052621	0.0536651	0.0569797	0.0569672	0.064138	0.0577456	0.0605444	0.0624433	0.0609338	0.0684096	0.0704033	0.0656864	0.0735851	0.0744137	0.0700292	0.0663533	0.0663533	0.0634557	0.0636706	0.0676843
		0.0541716	0.0547944	0.0548443	0.0549658	0.0548183	0.0611065	0.0565063	0.0545139	0.0518189	0.0516467	0.0537884	0.0578643	0.0682945	0.067972	0.067972	0.0702371	0.0626948	0.0602451	0.0595494	0.0580018	0.0550782	0.0530397	NaN	0.0485205	0.0536946	0.0588664	0.0570496	0.0518235	0.0504531	0.0554773	0.0536403	0.0638478	0.0638478	0.0593053	0.0575052	0.0615254	0.0674678	0.0736705	0.0717454	0.0616376	0.0658653	0.0767348	0.0738915	0.0745746	0.0765993	0.0775777	0.0715326	0.0690189
		0.0555698	0.0564899	0.0564899	0.0550356	0.0581801	0.0591161	0.0596377	0.0523497	0.0540377	0.0524947	0.0556098	0.062279	0.0678229	0.069971	0.0668708	0.0598566	0.0576293	0.0564604	0.058677	0.0561023	0.0561023	0.0540428	0.0501155	0.048464	0.0519433	0.0610567	0.0554935	0.0531133	0.0545041	0.057303	0.0564024	0.0565652	0.052252	0.0623165	0.0628678	0.0676586	0.0684138	0.0684138	0.0701257	0.0781484	0.0668512	0.0652156	0.0657894	0.072457	0.0733327	0.0610312	0.0536663	0.0722298
		0.0549387	0.0555185	0.0559806	0.0565238	0.0600027	0.0607992	0.0591222	0.0591222	0.0560051	0.0536384	0.0560005	0.0672908	0.0682691	0.0671887	0.0675554	0.0633588	0.0598371	0.0570013	0.0561993	0.0563744	0.0538096	0.0544152	0.0493255	0.0548213	0.0615055	0.0615055	0.0536152	0.0534446	0.0579859	0.0566023	0.0625612	0.0562017	0.0575138	0.059942	0.053182	0.0587238	0.0508042	0.0515566	0.057802	0.0554981	0.0514922	0.050415	0.0654039	0.0654039	0.0671536	0.052635	0.0522151	0.0769944
		0.0557375	0.0564305	0.0561763	0.0587069	0.0623907	0.0603596	0.0602187	0.0572546	0.0566628	0.0610047	0.0689757	0.0708519	0.0693585	0.0693585	0.0689223	0.0650794	0.0635824	0.0599137	0.052268	0.052751	0.0542961	0.0556578	0.0524843	0.0573712	0.0530053	0.0523208	0.0574801	0.0562792	0.0553434	0.0652416	0.0652416	0.0653491	0.0688091	0.0642372	0.0560449	0.0502746	0.0501795	0.0494512	0.0493621	0.051933	0.0521548	0.0523784	0.049792	0.0508528	0.0504179	0.0491695	0.0450021	0.0593859
		0.0565776	0.0565776	0.0578445	0.0589371	0.0582419	0.0589491	0.0573491	0.0596101	0.0570826	0.0661301	0.0710015	0.0705454	0.0694166	0.0680222	0.0662769	0.0608897	0.0575255	0.0558058	0.0558058	0.0579866	0.0628411	0.059949	0.05958	0.0578033	0.0543699	0.0563041	0.0607291	0.0580596	0.0508025	0.0610893	0.0769672	0.070488	0.0783502	0.0524198	0.0511077	0.0526841	0.0526841	0.0533624	0.0581755	0.0525091	0.0531166	0.0502261	0.05021	0.0474121	0.0487157	0.0506225	0.0553252	0.0548865
		0.0594602	0.0586181	0.0578706	0.0598321	0.0602621	0.0588184	0.0559121	0.0585057	0.0625614	0.0625614	0.0664792	0.0687663	0.0707755	0.0672554	0.0613256	0.0611157	0.058607	0.05905	0.0586142	0.0605985	0.0606726	0.0569884	0.0585937	0.055672	0.0557833	0.0569458	0.0569458	0.0611667	0.0572977	0.0477297	0.0615622	0.0600895	0.0643757	0.0433372	0.0490605	0.052834	0.0521181	0.0538266	0.050706	0.0511542	0.0535961	0.0522346	0.0531517	0.0550013	0.0550013	0.0559266	0.0580331	0.058687
		0.0553058	0.0575658	0.0568899	0.0558658	0.0570884	0.0596163	0.0585141	0.0605974	0.0613107	0.0636452	0.0657805	0.0710324	0.0636591	0.063564	0.063564	0.0605673	0.0595877	0.0579887	0.0645744	0.0668525	0.0627066	0.058638	0.061827	0.0616561	0.0527275	0.0612492	0.0578643	0.0575891	0.054886	0.0562398	0.0601671	0.0601671	0.0508205	0.0454332	0.0524416	0.0529749	0.0563344	0.0527808	0.0527239	0.0531107	0.0525103	0.0536111	0.0523562	0.0533587	0.0591489	0.0588928	0.0586365	0.0573632
		0.0557498	0.0559221	0.0559221	0.055682	0.054902	0.0544848	0.0564419	0.0586202	0.0607232	0.0651267	0.0662269	0.067382	0.0628164	0.0625758	0.0573704	0.0568835	0.0572137	0.0537891	0.0615376	0.0615376	0.0677379	0.0597328	0.0630019	NaN	0.0494817	0.0507527	0.051526	0.055487	0.0541768	0.0550237	0.0553745	0.0523531	0.0449997	0.0447787	0.0490459	0.058465	0.0563433	0.0563433	0.0570087	0.0550727	0.0516053	0.0562644	0.0652386	0.0646161	0.0621203	0.0609926	0.0635905	0.0738988
		0.0568541	0.0558886	0.0556437	0.0550136	0.0532587	0.0573091	0.0610779	0.0610779	0.0628291	0.0635618	0.0667346	0.0606528	0.059296	0.0624601	0.0613157	0.0551621	0.0564798	0.0571756	0.0570649	0.0636265	0.0616285	0.0594825	NaN	NaN	NaN	NaN	0.0574605	0.0600481	0.0525607	0.0545857	0.0554439	0.0546002	0.0521206	0.0449849	0.0468112	0.0669497	0.069818	0.0577947	0.0536454	0.0584022	0.064162	0.067238	0.067238	0.0629076	0.0572582	0.0652599	0.0732842	0.0727584
		0.05636	0.0558233	0.0552026	0.0551344	0.05732	0.0584962	0.0618083	0.0639999	0.0703723	0.0632206	0.0627595	0.0597283	0.0610947	0.0610947	0.06143	0.0619361	0.0572051	0.0585452	0.058009	0.0533523	0.061791	0.0578408	0.0586306	NaN	NaN	0.055367	0.0581392	0.0569072	0.0580039	0.0566993	0.0566993	0.05431	0.0489675	0.0588682	0.0579864	0.0617537	0.0601925	0.0548113	0.0540868	0.0644485	0.0639613	0.0612617	0.0616405	0.0624353	0.0630736	0.0598323	0.0766812	0.0766812
		0.0542746	0.0542746	0.0542651	0.0529586	0.0548088	0.0557549	0.0560868	0.0571116	0.0663403	0.074517	0.0838627	0.0816432	0.0666195	0.0608289	0.0631244	0.064735	0.0591634	0.055405	0.055405	0.0591624	0.0638685	0.0570968	0.055158	NaN	NaN	0.0605088	NaN	0.0480276	0.0476991	0.0501426	0.0567988	0.0512561	0.0574944	0.0582663	0.0589565	0.0589565	0.0582507	0.0564623	0.0597344	0.0674886	0.0680415	0.0621392	0.0585997	0.0559478	0.054747	0.0542929	0.0660694	0.0727727
		0.0534241	0.0546531	0.0553923	0.0553469	0.0592373	0.0575633	0.0575633	0.0599188	0.0702584	0.065833	0.0707462	0.0715978	0.072255	0.0756138	0.0642278	0.0672483	0.0630931	0.0581484	0.0596963	0.0564488	0.0535084	0.0584517	0.0582449	0.0582449	0.0603729	0.0569279	0.0556798	NaN	0.0459761	0.0458262	0.053076	0.0548239	0.0580973	0.0623896	0.0465681	0.0585555	0.0564369	0.0578132	0.0642958	0.0672388	0.0672388	0.0728511	0.0617383	0.0557047	0.05407	0.0534687	0.054935	0.0662944
		0.0533013	0.0537085	0.0525333	0.0550105	0.0583129	0.0588077	0.0603974	0.0622398	0.0670671	0.0684254	0.0683897	0.0646563	0.0646563	0.070034	0.0714815	0.0687266	0.070775	0.0684118	0.0646045	0.0584861	0.0540081	0.059655	0.0585415	0.0572592	0.0578167	0.0577913	0.0540256	NaN	NaN	0.0447847	NaN	0.061461	0.066496	0.0601205	0.0598658	0.0539569	0.0517481	0.0517607	0.064459	0.0752103	0.0753721	0.0636301	0.0619102	0.0564253	0.0540525	0.0540525	0.063132	0.0662718
		0.0562228	0.0565352	0.0550033	0.0592354	0.0629455	0.0605506	0.0625521	0.0654095	0.0646924	0.0665036	0.0664327	0.065342	0.0740162	0.0773377	0.0803316	0.0610195	0.0718649	0.0718649	0.0701469	0.065188	0.056621	0.0576233	0.0579778	0.0577205	0.0550973	0.0599961	0.0568164	0.0571677	0.0505626	0.0457978	0.053945	0.0607957	0.0638821	0.0625637	0.0625637	0.0590958	0.0679263	0.0695748	0.070577	0.0719306	0.0693206	0.0694998	0.0675037	0.0676812	0.0647625	0.066814	0.0661599	0.0672352
		0.0543398	0.0575022	0.0586598	0.0545856	0.0611004	0.0682708	0.0701138	0.0700711	0.0700711	0.0799787	0.0739868	0.0711126	0.0744362	0.0807088	0.0810662	0.0807742	0.0678967	0.0674095	0.0697599	0.067706	0.0607852	0.0561103	0.0560833	0.0531123	0.0531123	0.0534244	0.0540551	0.0547834	0.0526072	NaN	NaN	0.0613291	0.065672	0.0659045	0.0627444	0.0587909	0.0640674	0.0671266	0.0728639	0.0706583	0.0706824	0.0706824	0.069776	0.0692981	0.0693918	0.065707	0.068907	0.0685493
		0.0518386	0.0536471	0.0588059	0.0545077	0.0596603	0.0707846	0.0781649	0.0723823	0.0826899	0.0798906	0.0843437	0.0853395	0.0812312	0.0812312	0.081923	0.0800161	0.0784672	0.0652676	0.070514	0.0718982	0.0674872	0.0606467	0.0549255	0.0577749	0.0565378	0.0574651	0.0588697	0.055979	0.0604417	0.0533303	0.0533303	0.0626037	0.0684695	0.0669366	0.0633679	0.0620496	0.0637811	0.0685967	0.0713398	0.0683731	0.0699006	0.0693654	0.06833	0.0698646	0.065803	0.0691707	0.0691707	0.0647766
		0.0581145	0.0581145	0.0600416	0.0601638	0.0616557	0.0694118	0.0743469	0.0686244	0.0781842	0.0822903	0.0941644	0.0930967	0.0841959	0.0808908	0.0798274	0.0743985	0.0745057	0.0681709	0.0681709	0.0726522	0.068868	0.0672796	0.0612367	0.0600431	0.0572892	0.0609296	0.0598347	0.0583808	NaN	0.0491866	0.0482929	0.0645596	0.0669642	0.0676472	0.0662326	0.0662326	0.0672198	0.070997	0.068273	0.06671	0.07051	0.0687506	0.0605234	0.061658	0.0684556	0.0733017	0.0534924	0.0659722
		0.0627174	0.0590232	0.0587541	0.0570139	0.0673854	0.0590028	0.0590028	0.0844018	0.0835882	0.0875901	0.0872908	0.0906271	0.100569	0.0835368	0.0787529	0.071501	0.0679292	0.076586	0.077621	0.0703033	0.0676356	0.0667113	0.063216	0.063216	0.0567617	0.0561022	0.0591389	0.0627819	0.063396	0.0624362	NaN	0.0638094	0.0678433	0.0680603	0.0688347	0.0661407	0.0709606	0.0723372	0.0715793	0.0682349	0.0682349	0.0653178	0.0644732	0.0583188	0.0617125	0.0653139	0.0711203	0.0742432
		0.0707761	0.0697528	0.0591947	0.0586826	0.0684042	0.0762267	0.0862483	0.0811815	0.0881689	0.0864446	0.0885538	0.0774175	0.0774175	0.103808	0.0953645	0.0775526	0.0690656	0.0798549	0.0758619	0.0765416	0.0695668	0.0684226	0.0697816	0.0598595	0.0549147	0.0563242	0.0594328	0.0604066	0.0604066	0.0647345	0.0727286	0.0602794	0.0537204	0.0673767	0.0640604	0.0645197	0.0654714	0.0640242	0.0630108	0.0624747	0.0640766	0.0662277	0.0647913	0.0559405	0.0566097	0.0566097	0.0613676	0.0662758
		0.0717229	0.073262	0.0631729	0.0638465	0.0692354	0.0831541	0.0902601	0.089942	0.0884918	0.0844561	0.0846269	0.0803554	0.0858362	0.104004	0.0951232	0.0757616	0.0605741	0.0605741	0.0774868	0.0698607	0.075715	0.0770678	0.0748412	0.0625655	0.0590936	0.0564035	0.0577016	0.0558551	0.0612935	NaN	NaN	0.0641202	0.0633833	0.0633833	0.0563204	0.0612538	0.0643733	0.0640377	0.0621984	0.0629294	0.0605811	0.062543	0.0598818	0.0604562	0.0560679	0.0581126	0.0571865	0.0653659
		0.075268	0.0633423	0.0633438	0.0774575	0.0860697	0.0860697	0.0793438	0.0934401	0.0839295	0.0857818	0.0896841	0.0909556	0.083814	0.0887152	0.0982276	0.0939257	0.0866333	0.0816644	0.0712141	0.0685827	0.0549996	0.0681309	0.0681309	0.0657806	0.0598714	0.0582537	0.0564312	0.0553282	0.059752	0.0613322	NaN	0.061623	0.0660712	0.0571552	0.062792	0.0635021	0.0616108	0.0651604	0.0651604	0.0655598	0.062575	0.0605637	0.0555345	0.0586542	0.0587061	0.0612885	0.066315	0.0569612
		0.0795599	0.0684246	0.0664366	0.072862	0.0806217	0.0903518	0.0897744	0.0897528	0.079552	0.0763196	0.0787452	0.0884978	0.0859091	0.0859091	0.0864317	0.118861	0.100206	0.092195	0.0744424	0.0693609	0.0621497	0.0559196	0.0703353	0.0668436	0.0618601	0.0575787	0.0558178	0.0540098	0.062433	0.062433	0.0605438	0.0676989	0.0672502	0.0699645	0.0610673	0.0632855	0.0614335	0.0650367	0.063537	0.0591562	0.0559072	0.0592869	0.0592625	0.0612512	0.0610909	0.0578476	0.0578476	0.0699032
		0.0853483	0.0807579	0.0807579	0.0757607	0.08003	0.0851919	0.0884661	0.0898552	0.0740623	0.0771872	0.0793984	0.0878292	0.0829968	0.086107	0.123216	0.114402	0.107329	0.0891449	0.0891449	0.0708955	0.0668417	0.0613372	0.0633664	0.0633212	0.0637283	0.062857	0.0564373	0.0601856	0.0626507	0.0663173	0.0682976	0.0783384	0.0543945	0.05952	0.05952	0.0601604	0.0554448	0.0609027	0.0632302	0.0590516	0.0576654	0.058867	0.0605445	0.0631352	0.0602193	0.0611997	0.058481	0.0590429
		0.090529	0.0931712	0.10304	0.0972022	0.0989437	0.0923795	0.0940002	0.0940002	0.0840711	0.0489293	0.0505024	0.0842267	0.0865196	0.0834853	0.0869124	0.085187	0.0795109	0.0802045	0.0926587	0.0722073	0.069651	0.0630414	0.0633187	0.0633187	0.0616034	0.0619402	0.0621832	0.0603203	0.0598855	0.0655552	0.0637007	0.0729106	0.0568655	0.0617193	0.062088	0.0600378	0.0590875	0.0579014	0.0568176	0.0568176	0.0588204	0.0615041	0.0602857	0.0573773	0.0596289	0.0609142	0.0598609	0.0662055
		0.119255	0.103037	0.101198	0.12074	0.107393	0.123703	0.116142	0.0974144	0.0747254	0.0496929	0.0823823	0.0761866	0.0761866	0.0794505	0.0811585	0.0840981	0.0812945	0.0809042	0.0723148	0.0607823	0.0695624	0.0677916	0.0600505	0.060627	0.0628671	0.0664086	0.0653138	0.0619806	0.0619806	0.0671185	0.0648157	0.0594339	0.0584091	0.0611391	0.0615017	0.0702341	0.0646769	0.0556749	0.0603045	0.0570319	0.0598489	0.0598598	0.0610763	0.0609211	0.0609211	0.0604875	0.0628889	0.0611775
		0.105069	0.105069	0.0839592	0.115379	0.104386	0.105665	0.116487	0.106604	0.0985079	0.0862757	0.0829951	0.0793656	0.0703843	0.0693938	0.0732242	0.104931	0.0746115	0.0746115	0.0686123	0.0644937	0.0634509	0.0616191	0.0603736	0.0600261	0.0623749	0.0646803	0.0653388	0.064935	0.0667329	0.0668779	0.065981	0.0629399	0.0635365	0.0635365	0.0646496	0.0640621	0.0631141	0.0581028	0.0576286	0.0592845	0.0596565	0.0637034	0.0618078	0.0608624	0.0646182	0.0596423	0.0586753	0.0601371
		0.0710464	0.0919711	0.0979708	0.106362	0.106339	0.122847	0.122847	0.117051	0.113827	0.102945	0.0847904	0.0791461	0.0731123	0.0696208	0.067075	0.0687883	0.0866948	0.0885345	0.0725946	0.0676893	0.0607606	0.0600309	0.0600309	0.0613402	0.0657506	0.0684637	0.0681643	0.0657935	0.0621305	0.0653085	0.0651225	0.0675628	0.0693234	0.0739955	0.0750657	0.0691627	0.0736493	0.0692095	0.0692095	0.0680919	0.0641782	0.0687491	0.0668155	0.0734281	0.0694961	0.06728	0.0582285	0.0611884
		0.0972506	0.0709043	0.0768118	0.094298	0.0931276	0.0950319	0.0960568	0.120644	0.111019	0.129138	NaN	0.078842	0.0726481	0.0726481	0.0674869	0.0614952	0.0644177	0.0850001	0.078651	0.0680496	0.0643144	0.0668476	0.0649924	0.0666491	0.068407	0.0718663	0.0712877	0.0681896	0.0694937	0.0694937	0.068841	0.0700172	0.0696325	0.0648834	0.0688586	0.0657888	0.0672378	0.0728476	0.070563	0.0738931	0.0755815	0.0791077	0.0817853	0.0844748	0.0707247	0.0707247	0.0600035	0.058234
		0.0852015	0.0764818	0.0764818	0.0870176	0.0900223	0.0818911	0.0879774	0.0942065	0.111129	0.116117	0.112101	0.104945	0.10148	0.089948	0.062659	0.0574194	0.069068	0.0790941	0.0790941	0.0703648	0.0748255	0.0723272	0.0679969	0.0716071	0.0714514	0.0678262	0.0715818	0.0730341	0.0760546	0.0751574	0.0742053	0.0722475	0.0660579	0.0780488	0.0780488	0.0720913	0.0725868	0.0718218	0.069669	0.0709887	0.0715052	0.0724841	0.0761784	0.0759862	0.0844837	0.0647844	0.0761863	0.0584866
		0.0780631	0.0709076	0.0786562	0.0767298	0.0784948	0.0785741	0.0933747	0.0933747	0.0918985	0.100711	0.119864	0.122132	0.106972	0.0904757	0.0769613	0.0643376	0.0635811	0.0741741	0.0732408	0.0681774	0.0678038	0.0785031	0.0709433	0.0709433	0.0714082	0.0692084	0.0689604	0.0704435	0.0669822	0.0744354	0.0766919	0.078744	0.074887	0.0698032	0.078385	0.0761382	0.0746092	0.0760392	0.0733666	0.0733666	0.0729396	0.0735633	0.0727932	0.0852918	0.0874701	0.0793183	0.0681332	0.0620935
		0.089055	0.0675998	0.0648728	0.0663361	0.0698693	0.0724253	0.0769261	0.0743054	0.075534	0.097614	0.0985882	0.114356	0.114356	0.0860794	0.0712334	0.0646716	0.062819	0.0695043	0.0751889	0.0688872	0.0683137	0.0791111	0.0744081	0.0745429	0.0731003	0.0735837	0.0769432	0.0656773	0.0656773	0.0759999	0.0781218	0.0741603	0.0764778	0.0668616	0.0680682	0.0740296	0.074913	0.0751916	0.0727455	0.0737056	0.0725386	0.0735248	0.0770688	0.0770688	0.0783003	0.0663455	0.0622207	0.0652763
		0.085882	0.085882	0.0633183	0.0720245	0.0717367	0.076185	0.0776304	0.0717459	0.080171	0.0749467	0.081264	0.111304	0.102358	0.0723177	0.0649117	0.0642616	0.0700753	0.0700753	0.075391	0.0760322	0.0721325	0.0780636	0.0819572	0.0752949	0.0771535	0.0797014	0.0820952	0.0804949	0.0774587	0.0732947	0.0699591	0.0767051	0.0767051	0.0677198	0.0640305	0.0642118	0.0674408	0.0747763	0.0740168	0.0749657	0.0692666	0.0656321	0.0633713	0.0619072	0.0611367	0.0618982	0.0649194	0.0585434
		0.0831279	0.0746058	0.0794033	0.070957	0.0689933	0.0675539	0.0731131	0.0742516	0.0742516	0.0776649	0.0769473	0.0838884	0.0919613	0.0769783	0.0722102	0.0770195	0.0828983	0.0825598	0.0783401	0.0759379	0.070759	0.0740408	0.0810273	0.073546	0.073546	0.0773786	0.0803673	0.0803883	0.0708253	0.0738801	0.0640027	0.0744328	0.072128	0.068484	0.0653944	0.0642438	0.0675214	0.0786976	0.077732	0.077732	0.0743912	0.0683295	0.0651861	0.0607954	0.0600403	0.0614772	0.0617729	0.0595347
		0.0728281	0.070184	0.0721402	0.0872807	0.0731118	0.0640249	NaN	0.0757991	0.0710105	0.0770243	0.0789359	0.0783632	0.0827113	0.0827113	0.0810448	0.0704	0.0690674	0.0812482	0.0754152	0.0749591	0.0718245	0.0748106	0.0777261	0.0805706	0.0800328	0.0848615	0.0873764	0.0792097	0.0717573	0.0717573	0.0700812	0.0761481	0.0797838	0.0795177	0.0764141	0.0758272	0.078927	0.0825768	0.0788964	0.0712385	0.0686309	0.0607424	0.0597918	0.0565474	0.0565474	0.0550365	0.0591833	0.0581484
		0.0857273	0.0829967	0.0829967	0.0929557	0.0896287	NaN	0.0659051	NaN	0.0788632	0.0759316	0.08095	0.0798013	0.0692969	0.0732693	0.0713958	0.0731042	0.073722	0.0795826	0.0795826	0.0795408	0.0759406	0.0808802	0.0770064	0.080786	0.0853124	0.0889323	0.0908877	0.0840289	0.0680356	0.0777526	0.0748805	0.0832666	0.0804417	0.0804417	0.0808848	0.0798584	0.0828091	0.0859784	0.0870027	0.0835349	0.0763705	0.0640304	0.0596127	0.0551845	0.0519389	0.0522068	0.0535309	0.0538683
		0.0823711	0.0860911	0.0950728	0.0890207	0.0864293	0.0731043	0.0702183	0.0702183	0.0764752	0.0766444	0.0827066	0.0835913	0.0733209	0.0766723	0.072009	0.0697165	0.0709435	0.0752228	0.0826764	0.0875356	0.0917144	0.0878949	0.0878949	0.0862409	0.0924364	0.0865467	0.0873697	0.0842178	NaN	0.074901	0.0718498	0.0683628	0.0684519	0.0685957	0.07147	0.0784845	0.078917	0.0828709	0.0828709	0.0796935	0.0762907	0.0697244	0.0624601	0.0535546	0.0536514	0.0514998	0.051515	0.0483034
		0.0741538	0.0920673	0.0926	0.092223	0.0879847	0.083934	0.0738933	0.073852	0.0663244	0.095227	0.0883212	0.106994	0.0892111	0.0719386	0.0719386	0.0699293	0.0734416	0.0759256	0.0857649	0.0926605	0.092718	0.0938193	0.0902255	0.090668	0.0904855	0.0874565	0.0835376	0.0863681	0.0743646	0.0652839	0.0652839	0.0635721	0.0598135	0.0623183	0.0640917	0.0669604	0.0717671	0.0736296	0.0765636	0.0764203	0.0706391	0.0650729	0.0620613	0.0536309	0.0529739	0.0529739	0.0524182	0.0501803
		0.0673831	0.0921138	0.0899688	0.0874362	0.0874362	0.0882644	0.0830008	0.0730285	0.0730448	0.085464	0.0983296	0.0874617	0.0917411	0.091923	0.0832466	0.0762238	0.0759342	0.0835506	0.0885064	0.0885064	0.0899667	0.0892101	0.0934897	0.0909023	0.0937256	0.101055	0.0905506	0.0769838	NaN	0.0724918	0.0557183	0.0604109	0.0583667	0.0566757	0.0566757	0.0603543	0.0614634	0.0651204	0.0685068	0.0729852	0.0671531	0.0652583	0.0632365	0.0595647	0.0551243	0.052196	0.0525075	0.0517957
		0.0717254	0.069204	0.0782617	0.0817728	0.0751388	0.0804718	0.0821623	0.091084	0.091084	0.10371	0.0964263	0.109739	0.084302	0.0855733	0.0812712	0.0774273	0.0801728	0.0791596	0.0882942	0.0938812	0.0970122	0.0988674	0.101104	0.101472	0.101472	0.101543	0.087465	0.0775138	NaN	0.0692869	0.0559333	0.0609786	0.0602559	0.0592371	0.0631478	0.0569012	0.0606405	0.0608848	0.0642191	0.0642191	0.0661732	0.0621202	0.0604934	0.0604657	0.0556063	0.0505927	0.0492875	0.0513583
		0.0669954	0.0588292	0.0576206	0.0675922	0.0722296	0.075114	0.0721448	0.0744573	0.0812286	0.0812488	0.0902153	0.110926	0.11393	0.11393	0.111784	0.0839831	0.084463	0.0807421	0.102361	0.104381	0.112284	0.106029	0.100016	0.103839	0.0971645	0.08138	0.0778108	0.0693348	0.0693348	NaN	NaN	0.0561113	0.0582764	0.0607049	0.058317	0.0621006	0.0646801	0.0632064	0.061522	0.0604889	0.0602743	0.0586718	0.0579895	0.0579895	0.0487339	0.0493048	0.0474554	0.0485793
		0.0554389	0.0560379	0.0599046	0.0599046	0.0642556	0.0703321	0.0687486	0.0686073	0.0651257	0.0708175	0.0805526	0.0828278	0.100698	0.10555	0.103042	0.109125	0.0834224	0.0803788	0.0803788	0.104492	0.0999419	0.10195	0.0971066	0.0954889	0.0895266	0.0828922	0.0801635	0.0652499	0.0607196	0.0576068	NaN	0.0593242	0.0612296	0.0612296	0.0583057	0.0582401	0.0594049	0.0606018	0.0606339	0.0594008	0.0579647	0.0589773	0.0567348	0.0552252	0.0445551	0.0494021	0.051022	0.0518061
		0.0549944	0.0594215	0.0627108	0.06193	0.0738821	0.0708256	0.0659643	0.0664884	0.070461	0.0725232	0.0725232	0.0807606	0.074017	0.0758428	0.0772315	0.0787278	0.0852623	0.0777602	0.0770649	0.076902	0.0787492	0.0788915	0.0803583	0.0808016	0.0759499	0.0759499	0.0764752	0.0663448	0.062416	0.0618794	0.0549736	0.0550638	0.0600387	0.0619626	0.0593272	0.0610539	0.0620913	0.0627894	0.061673	0.0569445	0.0569445	0.0592856	0.0596369	0.05722	0.0579809	0.0572374	0.0498704	0.0523564
		0.0532943	0.0615843	0.0612174	0.0618904	0.0688596	NaN	NaN	NaN	0.0676378	0.0710659	0.0674351	0.0639695	0.0629384	0.0628768	0.0628768	0.0640122	0.0619708	0.0599595	0.0634589	0.0612593	0.0617322	0.0627149	0.0643365	0.0636598	0.0670474	0.07141	0.0748845	0.06544	0.0662076	0.0662076	0.0573451	0.0548731	0.057976	0.0601367	0.0627535	0.0626744	0.0618248	0.0654271	0.0636605	0.0614861	0.0587148	0.0623575	0.0598159	0.0589152	0.0589152	0.0573192	0.0557482	0.0555752
	longitude (SLA)	124.125	124.375	124.625	124.875	125.125	125.375	125.625	125.875	126.125	126.375	126.625	126.875	127.125	127.375	127.625	127.875	128.125	128.375	128.625	128.875	129.125
	latitude(SLA)	16.625	16.875	17.125	17.375	17.625	17.875	18.125	18.375	18.625	18.875	19.125	19.375	19.625	19.875	20.125	20.375	20.625	20.875	21.125
	SLA	0.152767	0.1619	0.1646	0.167667	0.1741	0.18135	0.185417	0.183067	0.176367	0.16795	0.1576	0.145617	0.134233	0.127633	0.13095	0.145717	0.165017	0.1803	0.189667	0.196017	0.199183
		0.156233	0.1651	0.16645	0.16475	0.163567	0.161983	0.158333	0.152833	0.146267	0.137133	0.124133	0.11045	0.101883	0.10355	0.118483	0.144083	0.171867	0.19385	0.206967	0.211117	0.206367
		0.15955	0.165267	0.161833	0.151833	0.139117	0.124817	0.109983	0.0969333	0.086	0.0735167	0.0577	0.04435	0.0416167	0.0556167	0.0863833	0.125717	0.163933	0.193983	0.21175	0.2153	0.20445
		0.161567	0.1613	0.148817	0.126467	0.100383	0.0736333	0.0483833	0.0284333	0.0128	-0.00318333	-0.02015	-0.03185	-0.0298667	-0.00711667	0.03565	0.0872167	0.135917	0.174767	0.199267	0.206317	0.195117
		0.1646	0.155367	0.130217	0.09365	0.056	0.0214	-0.00906667	-0.03135	-0.0492167	-0.0676667	-0.0841167	-0.0927167	-0.08665	-0.0603333	-0.0139833	0.0433833	0.0990833	0.14475	0.176667	0.191033	0.186083
		0.1697	0.147583	0.108417	0.0622	0.0217667	-0.0108	-0.0387167	-0.06085	-0.0819667	-0.104467	-0.121167	-0.124733	-0.11085	-0.0789333	-0.0312833	0.0262167	0.0822333	0.128917	0.164167	0.184417	0.18715
		0.170117	0.135533	0.0884667	0.0433167	0.0113333	-0.00985	-0.0292	-0.0507833	-0.0777167	-0.107033	-0.1268	-0.12635	-0.1026	-0.0616667	-0.0111167	0.0443833	0.0960167	0.138583	0.17205	0.19345	0.200367
		0.158767	0.11795	0.0735	0.0405	0.0253333	0.0207333	0.0121333	-0.00938333	-0.0429167	-0.07875	-0.101733	-0.0995167	-0.0692833	-0.0209833	0.0335333	0.0884	0.135867	0.172217	0.199067	0.214933	0.219467
		0.133617	0.0959833	0.06375	0.0491	0.0527667	0.0639167	0.0651833	0.0455167	0.00975	-0.02735	-0.0498667	-0.0464667	-0.0147833	0.0355	0.0920167	0.1475	0.1922	0.221767	0.238067	0.242167	0.238117
		0.0971333	0.0729333	0.0605167	0.06445	0.0811167	0.100833	0.110017	0.0993333	0.0722667	0.0418667	0.0230667	0.0266667	0.0552333	0.1007	0.153183	0.20565	0.246067	0.2679	0.273417	0.26615	0.253733
		0.0582167	0.05385	0.0634333	0.08255	0.105067	0.1266	0.142	0.145317	0.1353	0.118083	0.10535	0.107733	0.12885	0.16375	0.20605	0.25	0.282267	0.295167	0.2922	0.279467	0.264517
		0.0276833	0.0444667	0.0742833	0.10485	0.128767	0.148517	0.167467	0.182417	0.188017	0.184167	0.17785	0.178267	0.1904	0.213117	0.242333	0.272067	0.291433	0.2953	0.288483	0.277483	0.26705
		0.0131167	0.04925	0.0960667	0.135717	0.160033	0.177067	0.196133	0.21555	0.22835	0.231767	0.22935	0.228017	0.2329	0.24515	0.260917	0.273167	0.277067	0.274433	0.26995	0.26555	0.262117
		0.0186667	0.0681	0.1262	0.173317	0.201117	0.217783	0.233767	0.249867	0.260983	0.2652	0.264483	0.261783	0.260083	0.26195	0.26515	0.263633	0.257	0.25215	0.252667	0.253533	0.251533
		0.043	0.0955	0.156667	0.2092	0.243583	0.26205	0.27215	0.27965	0.284167	0.28595	0.285767	0.2811	0.271467	0.261667	0.254033	0.24555	0.235767	0.229683	0.2294	0.2282	0.222033
		0.0761667	0.121833	0.179917	0.23665	0.278033	0.296667	0.296817	0.292717	0.292583	0.297017	0.30055	0.29345	0.27385	0.250817	0.23245	0.217767	0.20315	0.18795	0.173617	0.160333	0.150983
		0.113467	0.1482	0.19975	0.256833	0.299833	0.3138	0.3015	0.28705	0.288317	0.302983	0.31425	0.30595	0.278017	0.244067	0.2151	0.18965	0.1609	0.1258	0.0888167	0.0599833	0.0518667
		0.164417	0.187633	0.22555	0.271333	0.306167	0.313517	0.294717	0.276917	0.281617	0.3025	0.316733	0.308733	0.280583	0.2451	0.210883	0.174933	0.129717	0.0738833	0.0177333	-0.02065	-0.02585
		0.226233	0.237533	0.254367	0.279067	0.299617	0.302183	0.285483	0.270933	0.276583	0.2949	0.30595	0.2995	0.2778	0.2492	0.217833	0.179083	0.1258	0.0569833	-0.0123333	-0.0566333	-0.062
	ua	-0.073	-0.0896333	-0.0958667	-0.0685	-0.02215	0.02175	0.0662167	0.0755333	0.0547	0.0519667	0.0734167	0.0973	0.0939667	0.0499833	-0.0203167	-0.0947833	-0.15695	-0.2042	-0.2292	-0.210267	-0.148467
		-0.0597833	-0.0459	-0.0248667	0.0148333	0.0878667	0.1835	0.2692	0.305683	0.314283	0.342267	0.381467	0.395533	0.357633	0.260633	0.141567	0.04245	-0.0337667	-0.0953667	-0.131183	-0.120333	-0.0614833
		-0.0228167	0.0151	0.0680167	0.1264	0.210667	0.32885	0.433817	0.496517	0.5345	0.574183	0.603233	0.593867	0.539583	0.4408	0.318667	0.212333	0.12775	0.0569167	0.0081	-0.00426667	0.0245
		-0.02825	0.0245333	0.0985667	0.204067	0.314517	0.405983	0.482767	0.538717	0.5765	0.604533	0.60345	0.5746	0.535783	0.490317	0.428217	0.3525	0.277483	0.207367	0.142367	0.0926	0.066
		-0.0976333	0.00188333	0.1129	0.232483	0.323217	0.342283	0.351683	0.378783	0.413383	0.43485	0.41655	0.374267	0.329967	0.30495	0.29245	0.2665	0.23205	0.195017	0.146017	0.08765	0.0272333
		-0.0888667	0.0363667	0.14935	0.203783	0.1863	0.12165	0.0678833	0.0580167	0.09565	0.137683	0.150217	0.117533	0.0501	-0.00406667	-0.0179333	-0.00981667	0.00521667	0.0179833	0.0135	-0.0138667	-0.0609833
		0.0029	0.0971	0.13355	0.0888333	-0.0185	-0.139233	-0.226067	-0.248117	-0.212717	-0.161583	-0.119267	-0.122267	-0.174817	-0.237083	-0.264117	-0.25325	-0.220333	-0.1788	-0.142567	-0.122733	-0.128017
		0.112	0.1387	0.08985	-0.0276	-0.18035	-0.31915	-0.391367	-0.386017	-0.360167	-0.3423	-0.330083	-0.331583	-0.350033	-0.3794	-0.402867	-0.407683	-0.386567	-0.338233	-0.26815	-0.194083	-0.146467
		0.2575	0.185183	0.0548833	-0.0954833	-0.231617	-0.32165	-0.3749	-0.405117	-0.435017	-0.465417	-0.488517	-0.4985	-0.4894	-0.471583	-0.4622	-0.458533	-0.438467	-0.386417	-0.302283	-0.20545	-0.133167
		0.33055	0.185733	0.00715	-0.13005	-0.19415	-0.222067	-0.284217	-0.38835	-0.486017	-0.55885	-0.599833	-0.5992	-0.55945	-0.49735	-0.438933	-0.396933	-0.354267	-0.29315	-0.2199	-0.152917	-0.1067
		0.25805	0.10985	-0.0446	-0.146633	-0.175767	-0.187833	-0.243167	-0.340733	-0.4511	-0.548783	-0.599717	-0.586783	-0.523767	-0.438367	-0.349117	-0.263067	-0.184233	-0.11555	-0.0681833	-0.0539167	-0.0597
		0.16395	0.0125333	-0.125583	-0.210533	-0.233283	-0.229533	-0.2454	-0.292967	-0.372983	-0.44655	-0.477033	-0.456883	-0.398933	-0.323217	-0.227233	-0.103867	0.00958333	0.0718	0.07875	0.04715	0.00266667
		0.0477333	-0.08545	-0.20695	-0.287283	-0.31855	-0.304833	-0.281783	-0.2819	-0.306717	-0.328483	-0.336017	-0.319567	-0.275867	-0.209567	-0.11695	0.00318333	0.107633	0.1427	0.112183	0.0672333	0.0387833
		-0.121983	-0.184417	-0.249483	-0.3127	-0.359117	-0.357583	-0.308567	-0.269983	-0.245	-0.223333	-0.217083	-0.201217	-0.155417	-0.0850833	-0.00676667	0.0641	0.1092	0.113133	0.0878333	0.0739833	0.0942167
		-0.2614	-0.2496	-0.24575	-0.270317	-0.318167	-0.3231	-0.258733	-0.1927	-0.14715	-0.124583	-0.119833	-0.0973333	-0.0395	0.0361833	0.10085	0.136983	0.151233	0.175433	0.225167	0.280167	0.316767
		-0.314983	-0.2354	-0.189533	-0.188117	-0.217917	-0.217083	-0.147533	-0.0583167	-0.0206833	-0.0558667	-0.0958333	-0.0838667	-0.0212333	0.0582833	0.127117	0.183167	0.2468	0.351417	0.492433	0.603617	0.6149
		-0.362333	-0.260417	-0.196533	-0.155967	-0.125833	-0.0901333	-0.0296333	0.0301667	0.0354167	-0.01855	-0.0689833	-0.0758833	-0.0473667	-0.00125	0.05665	0.137333	0.2551	0.408017	0.559683	0.647783	0.6286
		-0.45135	-0.35725	-0.24045	-0.136433	-0.0489833	-0.000316667	0.01535	0.02135	0.0107	0.00338333	-3.33333e-05	-0.01875	-0.0431167	-0.0571333	-0.0462333	0.00265	0.0926167	0.212833	0.319533	0.3607	0.34425
		-0.42305	-0.350817	-0.185817	-0.0503333	0.0335667	0.0621	0.0461	0.0237167	0.01585	0.0306	0.0472333	0.0398	0.00376667	-0.053	-0.103533	-0.122183	-0.0977	-0.0303667	0.0437833	0.0778	0.0864833
	va	0.135183	0.0891833	0.0475	0.0604	0.0781333	0.0780833	0.0423	-0.0210833	-0.0401	-0.0460833	-0.07915	-0.0928167	-0.0746667	-0.00321667	0.107933	0.188517	0.180083	0.1173	0.0758833	0.0588333	0.0188333
		0.138067	0.0821	0.0110667	0.00911667	0.00686667	0.000316667	-0.0075	-0.0164167	-0.03295	-0.0717	-0.107817	-0.0974333	-0.0269167	0.0855167	0.2011	0.263817	0.239683	0.16155	0.0838833	0.0141	-0.0624833
		0.126433	0.05075	-0.0386667	-0.0555833	-0.0949667	-0.113583	-0.0905	-0.0504	-0.0571333	-0.1128	-0.129617	-0.0743833	0.0536333	0.209067	0.32035	0.350917	0.307917	0.214983	0.103783	-0.0141833	-0.128567
		0.0963833	0.00711667	-0.11325	-0.1641	-0.2007	-0.217367	-0.176783	-0.10175	-0.0967	-0.13905	-0.126133	-0.0386333	0.113367	0.294633	0.41575	0.434783	0.3797	0.27915	0.150083	0.000133333	-0.143517
		0.0487667	-0.0745167	-0.23695	-0.3124	-0.283083	-0.261717	-0.226783	-0.1446	-0.1304	-0.14205	-0.09545	0.00275	0.1432	0.31425	0.449567	0.4863	0.432333	0.336167	0.212867	0.0568333	-0.0982333
		-0.05815	-0.216783	-0.355667	-0.383217	-0.28275	-0.228833	-0.215283	-0.172633	-0.17375	-0.15645	-0.0669667	0.0602333	0.19535	0.330283	0.447233	0.48715	0.4353	0.350067	0.24795	0.11035	-0.0363333
		-0.19395	-0.344883	-0.392083	-0.33435	-0.1993	-0.13575	-0.15025	-0.18625	-0.231467	-0.202733	-0.0740833	0.10635	0.266333	0.370683	0.44055	0.456067	0.39785	0.3203	0.23805	0.1266	-0.000116667
		-0.283767	-0.386767	-0.332183	-0.20515	-0.0641167	-0.0121667	-0.0963167	-0.213267	-0.27305	-0.239833	-0.09185	0.12275	0.310433	0.408383	0.446067	0.432483	0.353633	0.2635	0.179817	0.0871	-0.00648333
		-0.300433	-0.326733	-0.199983	-0.0384333	0.08595	0.0886667	-0.0677333	-0.221117	-0.2708	-0.23145	-0.0835167	0.126133	0.311167	0.412717	0.451067	0.422767	0.314833	0.191617	0.0835167	-0.00181667	-0.0505333
		-0.229917	-0.172	-0.0205167	0.101533	0.169667	0.145383	0.0059	-0.137733	-0.206783	-0.183567	-0.0614333	0.113833	0.271817	0.366867	0.417967	0.39485	0.2677	0.11685	-0.00755	-0.0832	-0.09505
		-0.1022	-0.000283333	0.130167	0.181967	0.188383	0.185633	0.106883	-0.00896667	-0.0953167	-0.10515	-0.0388667	0.0774	0.197283	0.281067	0.340283	0.328217	0.200467	0.0462167	-0.06225	-0.112667	-0.105367
		0.0427833	0.166167	0.237233	0.2269	0.190367	0.1995	0.163667	0.0877333	0.0192667	-0.0254333	-0.0244167	0.0300167	0.114533	0.186217	0.23135	0.21495	0.1108	-0.0051	-0.06855	-0.0864333	-0.0689167
		0.177667	0.322167	0.341517	0.263383	0.18	0.176633	0.169733	0.127317	0.0808333	0.0157167	-0.0257833	-0.00835	0.05025	0.101033	0.109383	0.0754167	0.0182167	-0.0195833	-0.0310833	-0.03775	-0.0234
		0.266917	0.4187	0.425317	0.307217	0.182383	0.130383	0.127133	0.1175	0.0776833	0.0187333	-0.0316167	-0.0398833	-0.0119167	0.0155333	0.00648333	-0.0260167	-0.0362	-0.00435	0.0135333	-0.0179333	-0.0308
		0.297783	0.438733	0.4645	0.354517	0.208017	0.0816167	0.04585	0.0716167	0.0421167	0.000483333	-0.04145	-0.08005	-0.0855667	-0.0678167	-0.0608	-0.0650667	-0.0499833	-0.00848333	0.00313333	-0.0457167	-0.0675
		0.252917	0.387083	0.4444	0.385717	0.232483	0.0384833	-0.0401833	-0.00133333	0.0271333	0.02145	-0.03975	-0.131183	-0.1719	-0.151267	-0.1184	-0.0995167	-0.09415	-0.0968833	-0.105683	-0.11035	-0.0538
		0.157883	0.298067	0.38595	0.377917	0.221	-0.0152	-0.118117	-0.0605333	0.0541667	0.0925167	-0.0119667	-0.168967	-0.243233	-0.225067	-0.189733	-0.183783	-0.2147	-0.258683	-0.25855	-0.16795	0.0154833
		0.0750667	0.18465	0.288467	0.2988	0.16875	-0.05085	-0.156817	-0.0716833	0.0793833	0.124233	0.00563333	-0.1673	-0.251783	-0.2502	-0.243083	-0.277867	-0.351083	-0.409717	-0.363383	-0.180867	0.0696833
		0.03565	0.04185	0.136	0.18265	0.113117	-0.04755	-0.139467	-0.05145	0.07965	0.102667	0.00343333	-0.138233	-0.208683	-0.2157	-0.238267	-0.31145	-0.427983	-0.510267	-0.4289	-0.184683	0.0741833
	longitude (CE 1)	125.934	125.885	125.838	125.801	125.753	125.715	125.676	125.62	125.572	125.511	125.438
	latitude (CE 1)	19.329	19.353	19.349	19.355	19.352	19.369	19.368	19.395	19.409	19.431	19.443
	longitude (BGC-Argo)	126.725	126.679	126.645	126.602	126.552	126.51	126.465	126.41	126.342	126.285	126.209	126.152	126.056	126.012	125.934	125.885	125.838	125.801	125.753	125.715	125.676	125.62	125.572	125.511	125.438	125.368
	latitude (BGC-Argo)	18.97	18.993	19.014	19.035	19.078	19.112	19.146	19.184	19.207	19.238	19.255	19.288	19.304	19.324	19.329	19.353	19.349	19.355	19.352	19.369	19.368	19.395	19.409	19.431	19.443	19.457
[truncated: 73 more columns]

## Sheet: Figure 3
Figure 3	parameters
	r/R	0.305686	0.385699	0.455604	0.48954	0.54223	0.592343	0.595438	0.628763	0.627585	0.658128	0.666503	0.682581	0.633455	0.649562	0.674206	0.726417	0.794516	0.857779	0.860868	0.91965	0.969102	1.01866	0.998884	1.05137	0.979004	1.03035	0.9691	1.0207	0.923502	0.96771	1.03769	1.05318	1.06365	1.09627	1.45181	1.49169	1.77076	1.81382	1.34702	1.36858	1.32126	1.34974	1.23815	1.27917	1.22237	1.26153	1.26258
	SCM	1.44123	1.49774	1.27831	1.2079	1.27027	1.26416	1.33767	1.43666	1.34297	1.35628	1.3605	1.44283	1.13513	1.26195	1.35401	1.34126	1.24524	1.25464	1.33823	1.28597	1.11642	1.18419	1.17834	1.35265	1.24324	1.56117	1.14037	1.32324	1.41717	1.34343	1.22245	1.18503	1.16699	1.14161	1.19068	1.16839	1.22219	1.16986	1.1632	1.05743	1.27902	1.20007	1.08731	1.09043	0.975469	0.935536	0.91508
	200 m	0.523878	0.526682	0.56338	0.660821	0.494254	0.462653	0.474058	0.522838	0.519528	0.521956	0.526212	0.540513	0.519686	0.54964	0.612295	0.550022	0.546625	0.537033	0.548879	0.713597	0.555165	0.617728	1.014	0.750352	0.608863	0.645347	0.861557	0.732853	0.648047	0.616397	0.512443	0.544218	0.665255	0.568791	0.616906	0.543262	0.561414	0.582397	0.740102	0.775447	0.676789	0.721391	0.727211	0.774407	0.669413	0.617436	0.737914
	400 m	0.511403	0.511403	0.452983	0.485071	0.503656	0.505166	0.532587	0.485596	0.490612	0.479177	0.485006	0.478138	0.607964	0.468054	0.505723	0.569194	0.509705	0.507515	0.466703	0.462108	0.483917	0.531967	0.480217	0.478138	0.454228	0.471478	0.532194	0.485499	0.49313	0.461665	0.453189	0.478138	0.46844	0.594566	0.491652	0.463435	0.505166	0.464624	0.470435	0.42824	0.486836	0.495475	0.507428	0.474984	0.441754	0.453955	0.456043
	600 m	0.511403	0.511403	0.527496	0.531945	0.465663	0.443436	0.51972	0.509775	0.485641	0.515622	0.479177	0.458878	0.51868	0.604555	0.643073	0.440714	0.467742	0.51068	0.475497	0.492691	0.455694	0.484129	0.544267	0.49207	0.535294	0.480906	0.557922	0.455872	0.482387	0.492691	0.513902	0.537807	0.44188	0.465663	0.454616	0.455637	0.454535	0.485218	0.491023	0.469097	0.490864	0.469822	0.555783	0.469822	0.429195	0.492353	0.455671

## Sheet: Figure 4
Figure 4	parameters
eddy	depth	EEI	std	EEM	std	AOU rate	std	poc flux
	150 m	-0.821876	0.299072	-2.5028	0.132799	0.721289	0.150753	1.68092
	200 m	-1.05868	0.168893	-2.13346	0.111088	0.792311	0.160694	1.07478
	300m	-0.838099	0.212966	-1.86418	0.0938236	0.279441	0.184973	1.02608
	400m	-0.911188	0.198434	-1.43459	0.0738015	0.178832	0.188658	0.523403
	500m	-0.708424	0.197732	-0.975063	0.0613653	0.165701	0.195956	0.266639
	600m					0.513511	0.186835
	700m					0.491081	0.133063
Front	depth	EFI	std	EFD	std	AOU rate	std	poc flux
	170 m	0.708381	0.33475	-1.40406	0.184852	-0.135072	0.438335	2.11244
	200 m	0.710368	0.294931	-1.59446	0.124848	-0.13985	0.454415	2.30483
	300m	-0.117749	0.22962	-1.52286	0.166822	-0.093828	0.538141	1.40511
	400m	0.300836	0.149985	-1.18009	0.133451	0.0663292	0.610426	1.48093
	500m	0.172199	0.176121	-0.824346	0.166011	0.00792232	0.618988	0.996545
	600m					0.10158	0.349721
	700m					0.173105	0.0956294

## Sheet: Figure 5
Figure 5	parameters
	Station	'PAP'	'K2-1'	'K2-2'	'ALOHA-1'	'ALOHA-2'	'NASG-D369'	'TT07-N'	'EDDIES‐ IIII'	'EDDIES‐ IV'	'ALOHA-F'	'NPSG-F'	'NPSG-E'
	GM	0.0684479	0.0946101	0.350765	0.0670814	0.0335249	0.0320438	0.0828779	0.0640713	0.25027	0.150121	0.17582	0.0541915
	b value	0.77	0.56	0.5	1.29	1.42	1.99	1.53	1.03	0.24	0.84	0.56	1.14

## Sheet: Figure S1
Figure S1	parameter
	r/R	0.305686	0.385699	0.455604	0.48954	0.54223	0.592343	0.595438	0.628763	0.627585	0.658128	0.666503	0.682581	0.633455	0.649562	0.674206	0.726417	0.794516	0.857779	0.860868	0.91965	0.969102	1.01866	0.998884	1.05137	0.979004	1.03035	0.9691	1.0207	0.923502	0.96771	1.03769	1.05318	1.06365	1.09627	1.45181	1.49169	1.77076
	ZEu	159	155.333	153.8	152.4	152.6	153.8	154.4	154.8	155.2	154.6	156.2	158.4	159.4	160.4	164.6	166.6	167.2	169	169.8	167.4	165.2	164.4	163	162.6	160.6	158.4	155.8	153.8	151.8	151.4	153.6	156.2	158.6	161	163.8	163.667	165
	MLD	31	36.3333	39.6	41	40.8	35	29.4	25	22.4	22.6	25.2	23.6	25.4	23.2	23.2	21.8	25.2	25	26.2	24	22	19.4	17.8	16.4	15.2	16.6	17	15.8	18.6	18.6	18.8	18.6	20.6	19.8	22.2	24.3333	27
	ZSCM	110	108.333	109	107	107	104	101	102	103	105	110	113	115	117	118	117	116	117	120	122	125	126	125	124	124	122	121	122	123	122	123	125	125	124	126	125	130
	SLA	-0.0358713	-0.0418959	-0.046184	-0.0633194	-0.0547986	-0.0583372	-0.0446088	-0.0467634	-0.0354479	-0.0399196	-0.0320007	-0.0391816	-0.0341857	-0.0407153	-0.0389568	-0.0407957	-0.0291546	-0.0308915	-0.0216596	-0.025053	-0.0248758	-0.0335859	-0.0326186	-0.041134	-0.0426257	-0.0507184	-0.0521287	-0.0580244	-0.0591511	-0.0689066	-0.0727462	-0.0762295	-0.0789958	-0.084809	-0.0861731	-0.0927781	-0.0857454	-0.0871305	-0.0854007	-0.087053	-0.0827084	-0.0818652	-0.0849304	-0.086096	-0.0891818	-0.0887484	-0.0864706	-0.0860271
	ZEu	155	156	151	151	150	150	155	155	150	150	153	153	145	145	173	173	147	147	157	157	163	163	146	146	153	153	150	150	154	154	144	144	150	150	134	134	144	144	143	143	152	152	135	135	154	154	150	150
	MLD	47	33.6667	34.4	32	34.4	39.8	38.8	41.4	37	33.2	26.4	25.6	21.8	26	25.8	29.8	31.8	32	31.2	32.4	31.6	30	29	27.4	24.4	21.2	20.2	18.4	17.8	18.8	20.6	21	21.6	21.4	23.2	28	30.6	34.2	36.6	36.6	32.6	31.6	29.2	28.4	27.6	26.8	24.8	22.8
	ZSCM	110	98.3333	103	103	107	110	112	115	116	119	123	124	120	118	115	112	111	116	120	122	121	116	112	106	103	103	105	105	107	109	109	110	108	110	108	109	110	115	113	113	112	112	109	110	109	107	106	105
[truncated: 5 more columns]

## Sheet: Figure S3
Figure S3	parameters
		r/R	Temperature	Nitrate	Chl	POC
		0.305686	23.9929	2.67595	0.362038	1.44123
		0.38233	23.1279	1.91762	0.503491	1.40576
		0.435752	23.3427	1.26945	0.460264	1.33909
		0.493083	22.9457	0.720357	0.472734	1.30367
		0.535031	23.2069	1.02967	0.498734	1.27166
		0.569663	23.2279	1.09434	0.513302	1.30333
		0.597272	23.1014	0.754883	0.562311	1.33035
		0.620451	23.1928	0.391418	0.543082	1.34755
		0.635283	23.4705	0.428054	0.592172	1.36682
		0.652712	23.5111	0.421964	0.536794	1.38785
		0.65365	23.6635	0.428555	0.455741	1.32754
		0.658046	23.6011	0.432045	0.435372	1.31134
		0.661261	23.4545	0.486576	0.445068	1.31089
		0.673244	23.3576	0.664304	0.418001	1.30704
		0.695631	23.2825	0.753966	0.455873	1.26752
		0.740496	23.1252	0.702277	0.492366	1.29142
		0.782757	23.0601	0.56374	0.551924	1.30667
		0.831846	23.1458	0.577719	0.576852	1.29307
		0.880383	23.3879	0.627344	0.523703	1.2481
		0.925212	23.4844	0.652417	0.501387	1.23589
		0.953433	23.4934	0.608339	0.513222	1.22063
		0.991535	23.5049	0.678994	0.481926	1.22351
		1.00341	23.4779	0.905271	0.443542	1.21497
		1.01565	23.4708	1.27003	0.516381	1.30392
		1.00574	23.664	1.238	0.492993	1.29515
		1.0101	23.7624	0.822058	0.523473	1.32413
		0.984531	23.7865	0.504433	0.53574	1.33704
		0.982272	23.8502	0.708941	0.540432	1.35708
		0.983741	23.9531	0.996915	0.468543	1.28933
		1.00056	23.7685	0.959838	0.508606	1.29826
		1.00915	23.6645	0.732283	0.499889	1.26701
		1.0437	23.7362	0.62061	0.467219	1.2119
		1.14052	23.7709	0.624813	0.477645	1.18135
		1.23132	23.566	0.607853	0.525807	1.17054
		1.37484	23.7134	0.587266	0.457604	1.17797
		1.52487	23.726	0.575712	0.439858	1.17855
		1.57502	23.9861	0.543453	0.433741	1.18286
		1.55837	24.1872	0.423001	0.395877	1.15621
		1.52429	24.5428	0.312802	0.358542	1.17834
		1.44008	24.3732	0.290701	0.371682	1.17392
		1.32495	24.6056	0.423241	0.348231	1.15741
		1.31138	24.479	0.455026	0.351464	1.14285
		1.28214	24.7243	0.430589	0.373337	1.12646
		1.27019	24.7143	0.292923	0.386461	1.05776
		1.25276	25.107	0.202816	0.405652	1.00076
		1.24883	25.5019	0.196441	0.416179	0.942029
		1.26258	25.5804	0.211595	0.402555	0.91508

## Sheet: Figure S4
Figure S4	parameters
	date	737521	737522	737522	737523	737523	737524	737524	737525	737525	737526	737526	737527	737527	737528	737528	737529	737529	737530	737530	737531	737531	737532	737532	737533	737533	737534	737534	737535	737535	737536	737536	737537
	SLA (CE 2)	-0.0851428	-0.0842837	-0.081681	-0.0756509	-0.0718708	-0.0726613	-0.0752922	-0.0815776	-0.0858058	-0.086063	-0.0874982	-0.0911489	-0.0936461	-0.0937381	-0.0956243	-0.100855	-0.10426	-0.10399	-0.104367	-0.105997	-0.107015	-0.106789	-0.106155	-0.104715	-0.104377	-0.106205	-0.107122	-0.106397	-0.107085	-0.110516	-0.113306	-0.114779
	SLA (float)	-0.0326186	-0.041134	-0.0426257	-0.0507184	-0.0521287	-0.0580244	-0.0591511	-0.0689066	-0.0727462	-0.0762295	-0.0789958	-0.084809	-0.0861731	-0.0927781	-0.0857454	-0.0871305	-0.0854007	-0.087053	-0.0827084	-0.0818652	-0.0849304	-0.086096	-0.0891818	-0.0887484	-0.0864706	-0.0860271	-0.0824	-0.0816127	-0.0826708	-0.0822306	-0.0823712	-0.0820468

## Sheet: Figure S5
Figure S5	parameters
	enhance
		SLA	Temperature	nitrate	O2	Chl	POC
		-0.0326186	22.0364	0.709603	197.436	0.627751	1.39115
		-0.0387928	22.0131	0.69648	197.918	0.643302	1.4114
		-0.0438451	21.9522	0.691625	198.449	0.656408	1.47921
		-0.0489262	21.9256	0.698264	198.535	0.658627	1.50535
		-0.0525296	21.8986	0.691065	198.896	0.666287	1.54732
		-0.0577858	21.8239	0.746148	198.461	0.659117	1.56707
		-0.0621914	21.8158	0.746856	198.526	0.672916	1.56069
		-0.0670115	21.7539	0.794926	198.21	0.663539	1.56001
		-0.0712058	21.6378	0.869231	197.951	0.660354	1.56596
		-0.0763374	21.5823	0.927269	197.411	0.669517	1.59985
		-0.0797907	21.6009	0.901656	197.707	0.699429	1.6681
		-0.0837971	21.561	0.995203	196.49	0.703533	1.72902
		-0.0857003	21.5675	0.972847	196.815	0.718626	1.7385
		-0.0873272	21.6271	0.920596	197.159	0.724673	1.72678
		-0.0874456	21.6251	0.907171	197.395	0.731512	1.68601
		-0.0876215	21.5774	0.976967	196.695	0.711358	1.63439
		-0.086528	21.5608	0.972102	196.899	0.695522	1.56447
		-0.087053	21.5329	1.1143	194.997	0.697406	1.58421

## Sheet: Figure S11
Figure S11	parameters
		depth (m)	POC flux			depth(m)	poc flux
		170	2.11244			170	2.11244
		180	2.23596			250	1.35544
		190	2.31861			300	1.40511
		200	2.30483			400	1.48093
		210	1.95623			500	0.996545
		300	1.40511
		400	1.48093
		500	0.996545

[truncated: 3 more sheets: Figure S15, Figure S16, Figure S17]
